# Supplementary material for: Evaluating the perceived affective qualities of urban soundscapes through audiovisual experiments
Source: PLoS One. 2024 Sep 5;19(9):e0306261. doi: 10.1371/journal.pone.0306261 (PMC11376513; doi:10.1371/journal.pone.0306261)
Supplement: S1 Data — (XLSX) [file pone.0306261.s001.xlsx]

## Sheet: Piccadily_Empty
ID	Dataset	PAQs	Value
1	LAB_VR	Chaotic	0
2	LAB_VR	Chaotic	-50
3	LAB_VR	Chaotic	-30
4	LAB_VR	Chaotic	0
5	LAB_VR	Chaotic	0
6	LAB_VR	Chaotic	0
7	LAB_VR	Chaotic	0
8	LAB_VR	Chaotic	-22
9	LAB_VR	Chaotic	0
10	LAB_VR	Chaotic	0
11	LAB_VR	Chaotic	0
12	LAB_VR	Chaotic	-5
13	LAB_VR	Chaotic	0
14	LAB_VR	Chaotic	0
15	LAB_VR	Chaotic	0
16	LAB_VR	Chaotic	0
17	LAB_VR	Chaotic	0
18	LAB_VR	Chaotic	0
19	LAB_VR	Chaotic	0
20	LAB_VR	Chaotic	0
21	LAB_VR	Chaotic	0
22	LAB_VR	Chaotic	-50
23	LAB_VR	Chaotic	0
24	LAB_VR	Chaotic	0
25	LAB_VR	Chaotic	-25
26	LAB_VR	Chaotic	0
27	LAB_VR	Chaotic	0
28	LAB_VR	Chaotic	0
29	LAB_VR	Chaotic	0
30	LAB_VR	Chaotic	0
31	LAB_VR	Chaotic	0
32	LAB_VR	Chaotic	0
33	LAB_VR	Chaotic	0
34	LAB_VR	Chaotic	0
35	LAB_VR	Chaotic	-35
36	LAB_VR	Chaotic	0
76	MCR_Online	Chaotic	0
77	MCR_Online	Chaotic	0
78	MCR_Online	Chaotic	0
79	MCR_Online	Chaotic	0
80	MCR_Online	Chaotic	0
81	MCR_Online	Chaotic	0
82	MCR_Online	Chaotic	0
83	MCR_Online	Chaotic	0
84	MCR_Online	Chaotic	0
85	MCR_Online	Chaotic	0
86	MCR_Online	Chaotic	-20
87	MCR_Online	Chaotic	0
88	MCR_Online	Chaotic	0
89	MCR_Online	Chaotic	0
90	MCR_Online	Chaotic	0
91	MCR_Online	Chaotic	0
92	MCR_Online	Chaotic	0
93	MCR_Online	Chaotic	0
94	MCR_Online	Chaotic	0
95	MCR_Online	Chaotic	0
96	MCR_Online	Chaotic	-60
97	MCR_Online	Chaotic	0
98	MCR_Online	Chaotic	0
99	MCR_Online	Chaotic	0
100	MCR_Online	Chaotic	-100
101	MCR_Online	Chaotic	0
102	MCR_Online	Chaotic	0
103	MCR_Online	Chaotic	0
104	MCR_Online	Chaotic	-80
105	MCR_Online	Chaotic	-40
106	MCR_Online	Chaotic	0
107	MCR_Online	Chaotic	0
108	MCR_Online	Chaotic	0
109	MCR_Online	Chaotic	-50
110	MCR_Online	Chaotic	-10
111	MCR_Online	Chaotic	0
112	MCR_Online	Chaotic	0
113	MCR_Online	Chaotic	0
114	MCR_Online	Chaotic	0
115	MCR_Online	Chaotic	0
116	MCR_Online	Chaotic	-80
117	MCR_Online	Chaotic	0
118	MCR_Online	Chaotic	0
119	MCR_Online	Chaotic	0
120	MCR_Online	Chaotic	0
121	MCR_Online	Chaotic	0
122	MCR_Online	Chaotic	0
123	MCR_Online	Chaotic	0
124	MCR_Online	Chaotic	0
125	MCR_Online	Chaotic	0
126	MCR_Online	Chaotic	-40
127	MCR_Online	Chaotic	0
128	MCR_Online	Chaotic	0
129	MCR_Online	Chaotic	0
130	MCR_Online	Chaotic	0
131	MCR_Online	Chaotic	0
132	MCR_Online	Chaotic	0
133	MCR_Online	Chaotic	0
134	MCR_Online	Chaotic	-80
135	MCR_Online	Chaotic	0
136	MCR_Online	Chaotic	0
137	MCR_Online	Chaotic	0
138	MCR_Online	Chaotic	0
139	MCR_Online	Chaotic	0
140	MCR_Online	Chaotic	0
141	MCR_Online	Chaotic	0
142	MCR_Online	Chaotic	0
143	MCR_Online	Chaotic	0
144	MCR_Online	Chaotic	0
145	MCR_Online	Chaotic	0
146	MCR_Online	Chaotic	0
147	MCR_Online	Chaotic	0
148	MCR_Online	Chaotic	0
149	MCR_Online	Chaotic	-100
150	MCR_Online	Chaotic	0
151	MCR_Online	Chaotic	0
152	MCR_Online	Chaotic	0
153	MCR_Online	Chaotic	0
154	MCR_Online	Chaotic	0
155	MCR_Online	Chaotic	-30
1	LAB_VR	Calm	59
2	LAB_VR	Calm	0
3	LAB_VR	Calm	0
4	LAB_VR	Calm	40
5	LAB_VR	Calm	62
6	LAB_VR	Calm	40
7	LAB_VR	Calm	60
8	LAB_VR	Calm	0
9	LAB_VR	Calm	65
10	LAB_VR	Calm	27
11	LAB_VR	Calm	26
12	LAB_VR	Calm	0
13	LAB_VR	Calm	8
14	LAB_VR	Calm	94
15	LAB_VR	Calm	14
16	LAB_VR	Calm	81
17	LAB_VR	Calm	8
18	LAB_VR	Calm	66
19	LAB_VR	Calm	53
20	LAB_VR	Calm	75
21	LAB_VR	Calm	50
22	LAB_VR	Calm	0
23	LAB_VR	Calm	35
24	LAB_VR	Calm	15
25	LAB_VR	Calm	0
26	LAB_VR	Calm	65
27	LAB_VR	Calm	41
28	LAB_VR	Calm	45
29	LAB_VR	Calm	30
30	LAB_VR	Calm	50
31	LAB_VR	Calm	19
32	LAB_VR	Calm	2
33	LAB_VR	Calm	75
34	LAB_VR	Calm	8
35	LAB_VR	Calm	0
36	LAB_VR	Calm	100
76	MCR_Online	Calm	30
77	MCR_Online	Calm	100
78	MCR_Online	Calm	100
79	MCR_Online	Calm	70
80	MCR_Online	Calm	100
81	MCR_Online	Calm	100
82	MCR_Online	Calm	70
83	MCR_Online	Calm	80
84	MCR_Online	Calm	90
85	MCR_Online	Calm	50
86	MCR_Online	Calm	0
87	MCR_Online	Calm	70
88	MCR_Online	Calm	100
89	MCR_Online	Calm	30
90	MCR_Online	Calm	40
91	MCR_Online	Calm	30
92	MCR_Online	Calm	70
93	MCR_Online	Calm	70
94	MCR_Online	Calm	50
95	MCR_Online	Calm	70
96	MCR_Online	Calm	0
97	MCR_Online	Calm	80
98	MCR_Online	Calm	60
99	MCR_Online	Calm	70
100	MCR_Online	Calm	0
101	MCR_Online	Calm	90
102	MCR_Online	Calm	60
103	MCR_Online	Calm	30
104	MCR_Online	Calm	0
105	MCR_Online	Calm	0
106	MCR_Online	Calm	40
107	MCR_Online	Calm	80
108	MCR_Online	Calm	30
109	MCR_Online	Calm	0
110	MCR_Online	Calm	0
111	MCR_Online	Calm	70
112	MCR_Online	Calm	70
113	MCR_Online	Calm	100
114	MCR_Online	Calm	90
115	MCR_Online	Calm	100
116	MCR_Online	Calm	0
117	MCR_Online	Calm	30
118	MCR_Online	Calm	80
119	MCR_Online	Calm	80
120	MCR_Online	Calm	90
121	MCR_Online	Calm	90
122	MCR_Online	Calm	100
123	MCR_Online	Calm	100
124	MCR_Online	Calm	50
125	MCR_Online	Calm	100
126	MCR_Online	Calm	0
127	MCR_Online	Calm	90
128	MCR_Online	Calm	80
129	MCR_Online	Calm	70
130	MCR_Online	Calm	50
131	MCR_Online	Calm	60
132	MCR_Online	Calm	70
133	MCR_Online	Calm	60
134	MCR_Online	Calm	0
135	MCR_Online	Calm	80
136	MCR_Online	Calm	20
137	MCR_Online	Calm	60
138	MCR_Online	Calm	60
139	MCR_Online	Calm	0
140	MCR_Online	Calm	50
141	MCR_Online	Calm	40
142	MCR_Online	Calm	60
143	MCR_Online	Calm	50
144	MCR_Online	Calm	100
145	MCR_Online	Calm	50
146	MCR_Online	Calm	80
147	MCR_Online	Calm	50
148	MCR_Online	Calm	60
149	MCR_Online	Calm	0
150	MCR_Online	Calm	100
151	MCR_Online	Calm	20
152	MCR_Online	Calm	80
153	MCR_Online	Calm	30
154	MCR_Online	Calm	80
155	MCR_Online	Calm	0
1	LAB_VR	Annoying	0
2	LAB_VR	Annoying	0
3	LAB_VR	Annoying	-35
4	LAB_VR	Annoying	-20
5	LAB_VR	Annoying	0
6	LAB_VR	Annoying	0
7	LAB_VR	Annoying	0
8	LAB_VR	Annoying	0
9	LAB_VR	Annoying	0
10	LAB_VR	Annoying	0
11	LAB_VR	Annoying	2
12	LAB_VR	Annoying	-5
13	LAB_VR	Annoying	0
14	LAB_VR	Annoying	0
15	LAB_VR	Annoying	0
16	LAB_VR	Annoying	0
17	LAB_VR	Annoying	0
18	LAB_VR	Annoying	0
19	LAB_VR	Annoying	0
20	LAB_VR	Annoying	0
21	LAB_VR	Annoying	0
22	LAB_VR	Annoying	-22
23	LAB_VR	Annoying	0
24	LAB_VR	Annoying	-5
25	LAB_VR	Annoying	-45
26	LAB_VR	Annoying	0
27	LAB_VR	Annoying	0
28	LAB_VR	Annoying	-5
29	LAB_VR	Annoying	0
30	LAB_VR	Annoying	0
31	LAB_VR	Annoying	0
32	LAB_VR	Annoying	-46
33	LAB_VR	Annoying	0
34	LAB_VR	Annoying	0
35	LAB_VR	Annoying	-30
36	LAB_VR	Annoying	0
76	MCR_Online	Annoying	0
77	MCR_Online	Annoying	0
78	MCR_Online	Annoying	0
79	MCR_Online	Annoying	0
80	MCR_Online	Annoying	0
81	MCR_Online	Annoying	0
82	MCR_Online	Annoying	0
83	MCR_Online	Annoying	0
84	MCR_Online	Annoying	0
85	MCR_Online	Annoying	0
86	MCR_Online	Annoying	0
87	MCR_Online	Annoying	0
88	MCR_Online	Annoying	0
89	MCR_Online	Annoying	0
90	MCR_Online	Annoying	0
91	MCR_Online	Annoying	0
92	MCR_Online	Annoying	0
93	MCR_Online	Annoying	0
94	MCR_Online	Annoying	0
95	MCR_Online	Annoying	0
96	MCR_Online	Annoying	0
97	MCR_Online	Annoying	0
98	MCR_Online	Annoying	0
99	MCR_Online	Annoying	0
100	MCR_Online	Annoying	0
101	MCR_Online	Annoying	0
102	MCR_Online	Annoying	0
103	MCR_Online	Annoying	0
104	MCR_Online	Annoying	0
105	MCR_Online	Annoying	-30
106	MCR_Online	Annoying	0
107	MCR_Online	Annoying	0
108	MCR_Online	Annoying	0
109	MCR_Online	Annoying	0
110	MCR_Online	Annoying	0
111	MCR_Online	Annoying	0
112	MCR_Online	Annoying	0
113	MCR_Online	Annoying	0
114	MCR_Online	Annoying	0
115	MCR_Online	Annoying	0
116	MCR_Online	Annoying	0
117	MCR_Online	Annoying	0
118	MCR_Online	Annoying	0
119	MCR_Online	Annoying	0
120	MCR_Online	Annoying	-50
121	MCR_Online	Annoying	0
122	MCR_Online	Annoying	0
123	MCR_Online	Annoying	0
124	MCR_Online	Annoying	0
125	MCR_Online	Annoying	0
126	MCR_Online	Annoying	0
127	MCR_Online	Annoying	0
128	MCR_Online	Annoying	0
129	MCR_Online	Annoying	0
130	MCR_Online	Annoying	0
131	MCR_Online	Annoying	0
132	MCR_Online	Annoying	0
133	MCR_Online	Annoying	0
134	MCR_Online	Annoying	-40
135	MCR_Online	Annoying	0
136	MCR_Online	Annoying	0
137	MCR_Online	Annoying	0
138	MCR_Online	Annoying	0
139	MCR_Online	Annoying	0
140	MCR_Online	Annoying	0
141	MCR_Online	Annoying	-20
142	MCR_Online	Annoying	0
143	MCR_Online	Annoying	0
144	MCR_Online	Annoying	0
145	MCR_Online	Annoying	0
146	MCR_Online	Annoying	0
147	MCR_Online	Annoying	0
148	MCR_Online	Annoying	0
149	MCR_Online	Annoying	0
150	MCR_Online	Annoying	0
151	MCR_Online	Annoying	0
152	MCR_Online	Annoying	0
153	MCR_Online	Annoying	0
154	MCR_Online	Annoying	0
155	MCR_Online	Annoying	0
1	LAB_VR	Pleasant	51
2	LAB_VR	Pleasant	75
3	LAB_VR	Pleasant	0
4	LAB_VR	Pleasant	0
5	LAB_VR	Pleasant	36
6	LAB_VR	Pleasant	60
7	LAB_VR	Pleasant	55
8	LAB_VR	Pleasant	22
9	LAB_VR	Pleasant	47
10	LAB_VR	Pleasant	42
11	LAB_VR	Pleasant	0
12	LAB_VR	Pleasant	0
13	LAB_VR	Pleasant	20
14	LAB_VR	Pleasant	84
15	LAB_VR	Pleasant	38
16	LAB_VR	Pleasant	87
17	LAB_VR	Pleasant	50
18	LAB_VR	Pleasant	75
19	LAB_VR	Pleasant	47
20	LAB_VR	Pleasant	75
21	LAB_VR	Pleasant	75
22	LAB_VR	Pleasant	0
23	LAB_VR	Pleasant	45
24	LAB_VR	Pleasant	0
25	LAB_VR	Pleasant	0
26	LAB_VR	Pleasant	33
27	LAB_VR	Pleasant	73
28	LAB_VR	Pleasant	0
29	LAB_VR	Pleasant	10
30	LAB_VR	Pleasant	65
31	LAB_VR	Pleasant	53
32	LAB_VR	Pleasant	0
33	LAB_VR	Pleasant	63
34	LAB_VR	Pleasant	33
35	LAB_VR	Pleasant	0
36	LAB_VR	Pleasant	100
76	MCR_Online	Pleasant	20
77	MCR_Online	Pleasant	100
78	MCR_Online	Pleasant	100
79	MCR_Online	Pleasant	70
80	MCR_Online	Pleasant	100
81	MCR_Online	Pleasant	80
82	MCR_Online	Pleasant	40
83	MCR_Online	Pleasant	70
84	MCR_Online	Pleasant	70
85	MCR_Online	Pleasant	60
86	MCR_Online	Pleasant	50
87	MCR_Online	Pleasant	40
88	MCR_Online	Pleasant	90
89	MCR_Online	Pleasant	20
90	MCR_Online	Pleasant	20
91	MCR_Online	Pleasant	0
92	MCR_Online	Pleasant	60
93	MCR_Online	Pleasant	80
94	MCR_Online	Pleasant	10
95	MCR_Online	Pleasant	60
96	MCR_Online	Pleasant	80
97	MCR_Online	Pleasant	70
98	MCR_Online	Pleasant	70
99	MCR_Online	Pleasant	100
100	MCR_Online	Pleasant	100
101	MCR_Online	Pleasant	100
102	MCR_Online	Pleasant	70
103	MCR_Online	Pleasant	30
104	MCR_Online	Pleasant	80
105	MCR_Online	Pleasant	0
106	MCR_Online	Pleasant	60
107	MCR_Online	Pleasant	70
108	MCR_Online	Pleasant	50
109	MCR_Online	Pleasant	50
110	MCR_Online	Pleasant	10
111	MCR_Online	Pleasant	50
112	MCR_Online	Pleasant	80
113	MCR_Online	Pleasant	90
114	MCR_Online	Pleasant	80
115	MCR_Online	Pleasant	100
116	MCR_Online	Pleasant	70
117	MCR_Online	Pleasant	70
118	MCR_Online	Pleasant	80
119	MCR_Online	Pleasant	80
120	MCR_Online	Pleasant	0
121	MCR_Online	Pleasant	80
122	MCR_Online	Pleasant	60
123	MCR_Online	Pleasant	100
124	MCR_Online	Pleasant	40
125	MCR_Online	Pleasant	100
126	MCR_Online	Pleasant	40
127	MCR_Online	Pleasant	90
128	MCR_Online	Pleasant	60
129	MCR_Online	Pleasant	60
130	MCR_Online	Pleasant	40
131	MCR_Online	Pleasant	50
132	MCR_Online	Pleasant	80
133	MCR_Online	Pleasant	40
134	MCR_Online	Pleasant	0
135	MCR_Online	Pleasant	60
136	MCR_Online	Pleasant	20
137	MCR_Online	Pleasant	50
138	MCR_Online	Pleasant	50
139	MCR_Online	Pleasant	0
140	MCR_Online	Pleasant	70
141	MCR_Online	Pleasant	0
142	MCR_Online	Pleasant	60
143	MCR_Online	Pleasant	50
144	MCR_Online	Pleasant	100
145	MCR_Online	Pleasant	100
146	MCR_Online	Pleasant	80
147	MCR_Online	Pleasant	30
148	MCR_Online	Pleasant	70
149	MCR_Online	Pleasant	80
150	MCR_Online	Pleasant	100
151	MCR_Online	Pleasant	40
152	MCR_Online	Pleasant	80
153	MCR_Online	Pleasant	30
154	MCR_Online	Pleasant	40
155	MCR_Online	Pleasant	50
1	LAB_VR	Uneventful	-50
2	LAB_VR	Uneventful	0
3	LAB_VR	Uneventful	0
4	LAB_VR	Uneventful	-68
5	LAB_VR	Uneventful	-90
6	LAB_VR	Uneventful	0
7	LAB_VR	Uneventful	0
8	LAB_VR	Uneventful	0
9	LAB_VR	Uneventful	0
10	LAB_VR	Uneventful	-4
11	LAB_VR	Uneventful	-29
12	LAB_VR	Uneventful	-50
13	LAB_VR	Uneventful	0
14	LAB_VR	Uneventful	-26
15	LAB_VR	Uneventful	0
16	LAB_VR	Uneventful	-65
17	LAB_VR	Uneventful	0
18	LAB_VR	Uneventful	-72
19	LAB_VR	Uneventful	-14
20	LAB_VR	Uneventful	-75
21	LAB_VR	Uneventful	0
22	LAB_VR	Uneventful	-50
23	LAB_VR	Uneventful	0
24	LAB_VR	Uneventful	-30
25	LAB_VR	Uneventful	-10
26	LAB_VR	Uneventful	-42
27	LAB_VR	Uneventful	-3
28	LAB_VR	Uneventful	-50
29	LAB_VR	Uneventful	0
30	LAB_VR	Uneventful	-35
31	LAB_VR	Uneventful	0
32	LAB_VR	Uneventful	0
33	LAB_VR	Uneventful	-83
34	LAB_VR	Uneventful	-41
35	LAB_VR	Uneventful	0
36	LAB_VR	Uneventful	-100
76	MCR_Online	Uneventful	0
77	MCR_Online	Uneventful	0
78	MCR_Online	Uneventful	-50
79	MCR_Online	Uneventful	-60
80	MCR_Online	Uneventful	-10
81	MCR_Online	Uneventful	-30
82	MCR_Online	Uneventful	-50
83	MCR_Online	Uneventful	-80
84	MCR_Online	Uneventful	-90
85	MCR_Online	Uneventful	0
86	MCR_Online	Uneventful	0
87	MCR_Online	Uneventful	-30
88	MCR_Online	Uneventful	0
89	MCR_Online	Uneventful	-30
90	MCR_Online	Uneventful	-80
91	MCR_Online	Uneventful	0
92	MCR_Online	Uneventful	-40
93	MCR_Online	Uneventful	-90
94	MCR_Online	Uneventful	-50
95	MCR_Online	Uneventful	-100
96	MCR_Online	Uneventful	-10
97	MCR_Online	Uneventful	-80
98	MCR_Online	Uneventful	0
99	MCR_Online	Uneventful	-30
100	MCR_Online	Uneventful	-40
101	MCR_Online	Uneventful	-80
102	MCR_Online	Uneventful	-30
103	MCR_Online	Uneventful	-20
104	MCR_Online	Uneventful	0
105	MCR_Online	Uneventful	0
106	MCR_Online	Uneventful	-40
107	MCR_Online	Uneventful	-50
108	MCR_Online	Uneventful	0
109	MCR_Online	Uneventful	0
110	MCR_Online	Uneventful	-20
111	MCR_Online	Uneventful	-50
112	MCR_Online	Uneventful	-20
113	MCR_Online	Uneventful	-30
114	MCR_Online	Uneventful	0
115	MCR_Online	Uneventful	0
116	MCR_Online	Uneventful	-70
117	MCR_Online	Uneventful	0
118	MCR_Online	Uneventful	-40
119	MCR_Online	Uneventful	0
120	MCR_Online	Uneventful	-100
121	MCR_Online	Uneventful	0
122	MCR_Online	Uneventful	-50
123	MCR_Online	Uneventful	-100
124	MCR_Online	Uneventful	-40
125	MCR_Online	Uneventful	0
126	MCR_Online	Uneventful	0
127	MCR_Online	Uneventful	0
128	MCR_Online	Uneventful	0
129	MCR_Online	Uneventful	0
130	MCR_Online	Uneventful	-10
131	MCR_Online	Uneventful	0
132	MCR_Online	Uneventful	0
133	MCR_Online	Uneventful	-50
134	MCR_Online	Uneventful	-60
135	MCR_Online	Uneventful	0
136	MCR_Online	Uneventful	-10
137	MCR_Online	Uneventful	-20
138	MCR_Online	Uneventful	-60
139	MCR_Online	Uneventful	-50
140	MCR_Online	Uneventful	-20
141	MCR_Online	Uneventful	-60
142	MCR_Online	Uneventful	-20
143	MCR_Online	Uneventful	0
144	MCR_Online	Uneventful	-10
145	MCR_Online	Uneventful	-70
146	MCR_Online	Uneventful	0
147	MCR_Online	Uneventful	-30
148	MCR_Online	Uneventful	0
149	MCR_Online	Uneventful	-40
150	MCR_Online	Uneventful	0
151	MCR_Online	Uneventful	-50
152	MCR_Online	Uneventful	0
153	MCR_Online	Uneventful	0
154	MCR_Online	Uneventful	-10
155	MCR_Online	Uneventful	-50
1	LAB_VR	Eventful	0
2	LAB_VR	Eventful	25
3	LAB_VR	Eventful	67
4	LAB_VR	Eventful	0
5	LAB_VR	Eventful	0
6	LAB_VR	Eventful	20
7	LAB_VR	Eventful	20
8	LAB_VR	Eventful	53
9	LAB_VR	Eventful	35
10	LAB_VR	Eventful	0
11	LAB_VR	Eventful	0
12	LAB_VR	Eventful	0
13	LAB_VR	Eventful	8
14	LAB_VR	Eventful	0
15	LAB_VR	Eventful	0
16	LAB_VR	Eventful	0
17	LAB_VR	Eventful	77
18	LAB_VR	Eventful	0
19	LAB_VR	Eventful	0
20	LAB_VR	Eventful	0
21	LAB_VR	Eventful	11
22	LAB_VR	Eventful	0
23	LAB_VR	Eventful	60
24	LAB_VR	Eventful	0
25	LAB_VR	Eventful	0
26	LAB_VR	Eventful	0
27	LAB_VR	Eventful	0
28	LAB_VR	Eventful	0
29	LAB_VR	Eventful	9
30	LAB_VR	Eventful	0
31	LAB_VR	Eventful	58
32	LAB_VR	Eventful	62
33	LAB_VR	Eventful	0
34	LAB_VR	Eventful	0
35	LAB_VR	Eventful	55
36	LAB_VR	Eventful	0
76	MCR_Online	Eventful	30
77	MCR_Online	Eventful	100
78	MCR_Online	Eventful	0
79	MCR_Online	Eventful	0
80	MCR_Online	Eventful	0
81	MCR_Online	Eventful	0
82	MCR_Online	Eventful	0
83	MCR_Online	Eventful	0
84	MCR_Online	Eventful	0
85	MCR_Online	Eventful	20
86	MCR_Online	Eventful	20
87	MCR_Online	Eventful	0
88	MCR_Online	Eventful	10
89	MCR_Online	Eventful	0
90	MCR_Online	Eventful	0
91	MCR_Online	Eventful	0
92	MCR_Online	Eventful	0
93	MCR_Online	Eventful	0
94	MCR_Online	Eventful	0
95	MCR_Online	Eventful	0
96	MCR_Online	Eventful	0
97	MCR_Online	Eventful	0
98	MCR_Online	Eventful	0
99	MCR_Online	Eventful	0
100	MCR_Online	Eventful	0
101	MCR_Online	Eventful	0
102	MCR_Online	Eventful	0
103	MCR_Online	Eventful	0
104	MCR_Online	Eventful	80
105	MCR_Online	Eventful	20
106	MCR_Online	Eventful	0
107	MCR_Online	Eventful	0
108	MCR_Online	Eventful	30
109	MCR_Online	Eventful	20
110	MCR_Online	Eventful	0
111	MCR_Online	Eventful	0
112	MCR_Online	Eventful	0
113	MCR_Online	Eventful	0
114	MCR_Online	Eventful	50
115	MCR_Online	Eventful	50
116	MCR_Online	Eventful	0
117	MCR_Online	Eventful	20
118	MCR_Online	Eventful	0
119	MCR_Online	Eventful	10
120	MCR_Online	Eventful	0
121	MCR_Online	Eventful	70
122	MCR_Online	Eventful	0
123	MCR_Online	Eventful	0
124	MCR_Online	Eventful	0
125	MCR_Online	Eventful	100
126	MCR_Online	Eventful	10
127	MCR_Online	Eventful	30
128	MCR_Online	Eventful	30
129	MCR_Online	Eventful	20
130	MCR_Online	Eventful	0
131	MCR_Online	Eventful	70
132	MCR_Online	Eventful	30
133	MCR_Online	Eventful	0
134	MCR_Online	Eventful	0
135	MCR_Online	Eventful	0
136	MCR_Online	Eventful	0
137	MCR_Online	Eventful	0
138	MCR_Online	Eventful	0
139	MCR_Online	Eventful	0
140	MCR_Online	Eventful	0
141	MCR_Online	Eventful	0
142	MCR_Online	Eventful	0
143	MCR_Online	Eventful	10
144	MCR_Online	Eventful	0
145	MCR_Online	Eventful	0
146	MCR_Online	Eventful	20
147	MCR_Online	Eventful	0
148	MCR_Online	Eventful	10
149	MCR_Online	Eventful	0
150	MCR_Online	Eventful	100
151	MCR_Online	Eventful	0
152	MCR_Online	Eventful	10
153	MCR_Online	Eventful	0
154	MCR_Online	Eventful	0
155	MCR_Online	Eventful	0
1	LAB_VR	Monotonous	0
2	LAB_VR	Monotonous	0
3	LAB_VR	Monotonous	-70
4	LAB_VR	Monotonous	-55
5	LAB_VR	Monotonous	-43
6	LAB_VR	Monotonous	0
7	LAB_VR	Monotonous	-15
8	LAB_VR	Monotonous	0
9	LAB_VR	Monotonous	0
10	LAB_VR	Monotonous	0
11	LAB_VR	Monotonous	-38
12	LAB_VR	Monotonous	-25
13	LAB_VR	Monotonous	0
14	LAB_VR	Monotonous	0
15	LAB_VR	Monotonous	0
16	LAB_VR	Monotonous	0
17	LAB_VR	Monotonous	0
18	LAB_VR	Monotonous	0
19	LAB_VR	Monotonous	0
20	LAB_VR	Monotonous	0
21	LAB_VR	Monotonous	0
22	LAB_VR	Monotonous	-54
23	LAB_VR	Monotonous	0
24	LAB_VR	Monotonous	0
25	LAB_VR	Monotonous	-20
26	LAB_VR	Monotonous	35
27	LAB_VR	Monotonous	0
28	LAB_VR	Monotonous	-75
29	LAB_VR	Monotonous	0
30	LAB_VR	Monotonous	-45
31	LAB_VR	Monotonous	0
32	LAB_VR	Monotonous	0
33	LAB_VR	Monotonous	-5
34	LAB_VR	Monotonous	-49
35	LAB_VR	Monotonous	0
36	LAB_VR	Monotonous	0
76	MCR_Online	Monotonous	-20
77	MCR_Online	Monotonous	0
78	MCR_Online	Monotonous	0
79	MCR_Online	Monotonous	-60
80	MCR_Online	Monotonous	0
81	MCR_Online	Monotonous	0
82	MCR_Online	Monotonous	0
83	MCR_Online	Monotonous	-50
84	MCR_Online	Monotonous	-50
85	MCR_Online	Monotonous	0
86	MCR_Online	Monotonous	-20
87	MCR_Online	Monotonous	-20
88	MCR_Online	Monotonous	0
89	MCR_Online	Monotonous	-30
90	MCR_Online	Monotonous	-70
91	MCR_Online	Monotonous	0
92	MCR_Online	Monotonous	-30
93	MCR_Online	Monotonous	-70
94	MCR_Online	Monotonous	-60
95	MCR_Online	Monotonous	0
96	MCR_Online	Monotonous	-20
97	MCR_Online	Monotonous	-30
98	MCR_Online	Monotonous	0
99	MCR_Online	Monotonous	0
100	MCR_Online	Monotonous	0
101	MCR_Online	Monotonous	-10
102	MCR_Online	Monotonous	-10
103	MCR_Online	Monotonous	-20
104	MCR_Online	Monotonous	0
105	MCR_Online	Monotonous	0
106	MCR_Online	Monotonous	-20
107	MCR_Online	Monotonous	-50
108	MCR_Online	Monotonous	0
109	MCR_Online	Monotonous	0
110	MCR_Online	Monotonous	-20
111	MCR_Online	Monotonous	-50
112	MCR_Online	Monotonous	-20
113	MCR_Online	Monotonous	-20
114	MCR_Online	Monotonous	0
115	MCR_Online	Monotonous	-50
116	MCR_Online	Monotonous	-80
117	MCR_Online	Monotonous	0
118	MCR_Online	Monotonous	-30
119	MCR_Online	Monotonous	0
120	MCR_Online	Monotonous	-90
121	MCR_Online	Monotonous	0
122	MCR_Online	Monotonous	-70
123	MCR_Online	Monotonous	-100
124	MCR_Online	Monotonous	-40
125	MCR_Online	Monotonous	0
126	MCR_Online	Monotonous	0
127	MCR_Online	Monotonous	0
128	MCR_Online	Monotonous	0
129	MCR_Online	Monotonous	0
130	MCR_Online	Monotonous	0
131	MCR_Online	Monotonous	-10
132	MCR_Online	Monotonous	0
133	MCR_Online	Monotonous	0
134	MCR_Online	Monotonous	-60
135	MCR_Online	Monotonous	0
136	MCR_Online	Monotonous	0
137	MCR_Online	Monotonous	-20
138	MCR_Online	Monotonous	-10
139	MCR_Online	Monotonous	-50
140	MCR_Online	Monotonous	0
141	MCR_Online	Monotonous	-80
142	MCR_Online	Monotonous	0
143	MCR_Online	Monotonous	0
144	MCR_Online	Monotonous	0
145	MCR_Online	Monotonous	-70
146	MCR_Online	Monotonous	0
147	MCR_Online	Monotonous	0
148	MCR_Online	Monotonous	0
149	MCR_Online	Monotonous	-40
150	MCR_Online	Monotonous	0
151	MCR_Online	Monotonous	-60
152	MCR_Online	Monotonous	0
153	MCR_Online	Monotonous	0
154	MCR_Online	Monotonous	-20
155	MCR_Online	Monotonous	-20
1	LAB_VR	Vibrant	35
2	LAB_VR	Vibrant	75
3	LAB_VR	Vibrant	0
4	LAB_VR	Vibrant	0
5	LAB_VR	Vibrant	0
6	LAB_VR	Vibrant	40
7	LAB_VR	Vibrant	0
8	LAB_VR	Vibrant	37
9	LAB_VR	Vibrant	8
10	LAB_VR	Vibrant	21
11	LAB_VR	Vibrant	0
12	LAB_VR	Vibrant	0
13	LAB_VR	Vibrant	11
14	LAB_VR	Vibrant	59
15	LAB_VR	Vibrant	0
16	LAB_VR	Vibrant	61
17	LAB_VR	Vibrant	44
18	LAB_VR	Vibrant	66
19	LAB_VR	Vibrant	11
20	LAB_VR	Vibrant	55
21	LAB_VR	Vibrant	50
22	LAB_VR	Vibrant	0
23	LAB_VR	Vibrant	55
24	LAB_VR	Vibrant	12
25	LAB_VR	Vibrant	0
26	LAB_VR	Vibrant	0
27	LAB_VR	Vibrant	24
28	LAB_VR	Vibrant	0
29	LAB_VR	Vibrant	10
30	LAB_VR	Vibrant	0
31	LAB_VR	Vibrant	66
32	LAB_VR	Vibrant	1
33	LAB_VR	Vibrant	0
34	LAB_VR	Vibrant	0
35	LAB_VR	Vibrant	20
36	LAB_VR	Vibrant	3
76	MCR_Online	Vibrant	0
77	MCR_Online	Vibrant	100
78	MCR_Online	Vibrant	30
79	MCR_Online	Vibrant	0
80	MCR_Online	Vibrant	10
81	MCR_Online	Vibrant	20
82	MCR_Online	Vibrant	0
83	MCR_Online	Vibrant	0
84	MCR_Online	Vibrant	0
85	MCR_Online	Vibrant	40
86	MCR_Online	Vibrant	0
87	MCR_Online	Vibrant	0
88	MCR_Online	Vibrant	20
89	MCR_Online	Vibrant	0
90	MCR_Online	Vibrant	0
91	MCR_Online	Vibrant	0
92	MCR_Online	Vibrant	0
93	MCR_Online	Vibrant	0
94	MCR_Online	Vibrant	0
95	MCR_Online	Vibrant	0
96	MCR_Online	Vibrant	0
97	MCR_Online	Vibrant	0
98	MCR_Online	Vibrant	10
99	MCR_Online	Vibrant	20
100	MCR_Online	Vibrant	30
101	MCR_Online	Vibrant	0
102	MCR_Online	Vibrant	0
103	MCR_Online	Vibrant	0
104	MCR_Online	Vibrant	50
105	MCR_Online	Vibrant	20
106	MCR_Online	Vibrant	0
107	MCR_Online	Vibrant	0
108	MCR_Online	Vibrant	50
109	MCR_Online	Vibrant	20
110	MCR_Online	Vibrant	0
111	MCR_Online	Vibrant	0
112	MCR_Online	Vibrant	0
113	MCR_Online	Vibrant	0
114	MCR_Online	Vibrant	30
115	MCR_Online	Vibrant	0
116	MCR_Online	Vibrant	0
117	MCR_Online	Vibrant	20
118	MCR_Online	Vibrant	0
119	MCR_Online	Vibrant	10
120	MCR_Online	Vibrant	0
121	MCR_Online	Vibrant	70
122	MCR_Online	Vibrant	0
123	MCR_Online	Vibrant	0
124	MCR_Online	Vibrant	0
125	MCR_Online	Vibrant	100
126	MCR_Online	Vibrant	0
127	MCR_Online	Vibrant	50
128	MCR_Online	Vibrant	30
129	MCR_Online	Vibrant	20
130	MCR_Online	Vibrant	30
131	MCR_Online	Vibrant	0
132	MCR_Online	Vibrant	20
133	MCR_Online	Vibrant	10
134	MCR_Online	Vibrant	0
135	MCR_Online	Vibrant	20
136	MCR_Online	Vibrant	0
137	MCR_Online	Vibrant	0
138	MCR_Online	Vibrant	0
139	MCR_Online	Vibrant	0
140	MCR_Online	Vibrant	30
141	MCR_Online	Vibrant	0
142	MCR_Online	Vibrant	10
143	MCR_Online	Vibrant	20
144	MCR_Online	Vibrant	0
145	MCR_Online	Vibrant	0
146	MCR_Online	Vibrant	20
147	MCR_Online	Vibrant	30
148	MCR_Online	Vibrant	10
149	MCR_Online	Vibrant	0
150	MCR_Online	Vibrant	90
151	MCR_Online	Vibrant	0
152	MCR_Online	Vibrant	10
153	MCR_Online	Vibrant	0
154	MCR_Online	Vibrant	0
155	MCR_Online	Vibrant	0

## Sheet: Piccadily_Busy
ID	Dataset	PAQs	Value
1	LAB_VR	Chaotic	-70
2	LAB_VR	Chaotic	-50
3	LAB_VR	Chaotic	-69
4	LAB_VR	Chaotic	-47
5	LAB_VR	Chaotic	0
6	LAB_VR	Chaotic	-65
7	LAB_VR	Chaotic	-5
8	LAB_VR	Chaotic	-5
9	LAB_VR	Chaotic	0
10	LAB_VR	Chaotic	-47
11	LAB_VR	Chaotic	-39
12	LAB_VR	Chaotic	0
13	LAB_VR	Chaotic	-4
14	LAB_VR	Chaotic	0
15	LAB_VR	Chaotic	0
16	LAB_VR	Chaotic	0
17	LAB_VR	Chaotic	-47
18	LAB_VR	Chaotic	-79
19	LAB_VR	Chaotic	-55
20	LAB_VR	Chaotic	0
21	LAB_VR	Chaotic	-54
22	LAB_VR	Chaotic	-13
23	LAB_VR	Chaotic	-55
24	LAB_VR	Chaotic	-35
25	LAB_VR	Chaotic	0
26	LAB_VR	Chaotic	-58
27	LAB_VR	Chaotic	-41
28	LAB_VR	Chaotic	-68
29	LAB_VR	Chaotic	-47
30	LAB_VR	Chaotic	0
31	LAB_VR	Chaotic	0
32	LAB_VR	Chaotic	-73
33	LAB_VR	Chaotic	-21
34	LAB_VR	Chaotic	0
35	LAB_VR	Chaotic	-10
36	LAB_VR	Chaotic	0
76	MCR_Online	Chaotic	-40
77	MCR_Online	Chaotic	-90
78	MCR_Online	Chaotic	0
79	MCR_Online	Chaotic	-50
80	MCR_Online	Chaotic	-20
81	MCR_Online	Chaotic	-30
82	MCR_Online	Chaotic	0
83	MCR_Online	Chaotic	-40
84	MCR_Online	Chaotic	-60
85	MCR_Online	Chaotic	-40
86	MCR_Online	Chaotic	0
87	MCR_Online	Chaotic	-30
88	MCR_Online	Chaotic	0
89	MCR_Online	Chaotic	-50
90	MCR_Online	Chaotic	-40
91	MCR_Online	Chaotic	-30
92	MCR_Online	Chaotic	0
93	MCR_Online	Chaotic	-50
94	MCR_Online	Chaotic	0
95	MCR_Online	Chaotic	0
96	MCR_Online	Chaotic	0
97	MCR_Online	Chaotic	0
98	MCR_Online	Chaotic	-40
99	MCR_Online	Chaotic	-40
100	MCR_Online	Chaotic	0
101	MCR_Online	Chaotic	0
102	MCR_Online	Chaotic	-20
103	MCR_Online	Chaotic	-30
104	MCR_Online	Chaotic	-50
105	MCR_Online	Chaotic	0
106	MCR_Online	Chaotic	-20
107	MCR_Online	Chaotic	-100
108	MCR_Online	Chaotic	-80
109	MCR_Online	Chaotic	-30
110	MCR_Online	Chaotic	-10
111	MCR_Online	Chaotic	0
112	MCR_Online	Chaotic	-70
113	MCR_Online	Chaotic	-60
114	MCR_Online	Chaotic	-80
115	MCR_Online	Chaotic	0
116	MCR_Online	Chaotic	-90
117	MCR_Online	Chaotic	0
118	MCR_Online	Chaotic	-20
119	MCR_Online	Chaotic	-70
120	MCR_Online	Chaotic	-60
121	MCR_Online	Chaotic	-20
122	MCR_Online	Chaotic	-80
123	MCR_Online	Chaotic	-100
124	MCR_Online	Chaotic	-50
125	MCR_Online	Chaotic	-100
126	MCR_Online	Chaotic	0
127	MCR_Online	Chaotic	-60
128	MCR_Online	Chaotic	-50
129	MCR_Online	Chaotic	-40
130	MCR_Online	Chaotic	0
131	MCR_Online	Chaotic	0
132	MCR_Online	Chaotic	0
133	MCR_Online	Chaotic	-40
134	MCR_Online	Chaotic	0
135	MCR_Online	Chaotic	-20
136	MCR_Online	Chaotic	0
137	MCR_Online	Chaotic	0
138	MCR_Online	Chaotic	-60
139	MCR_Online	Chaotic	0
140	MCR_Online	Chaotic	0
141	MCR_Online	Chaotic	0
142	MCR_Online	Chaotic	-20
143	MCR_Online	Chaotic	0
144	MCR_Online	Chaotic	0
145	MCR_Online	Chaotic	0
146	MCR_Online	Chaotic	0
147	MCR_Online	Chaotic	-60
148	MCR_Online	Chaotic	-50
149	MCR_Online	Chaotic	-20
150	MCR_Online	Chaotic	0
151	MCR_Online	Chaotic	0
152	MCR_Online	Chaotic	-50
153	MCR_Online	Chaotic	-20
154	MCR_Online	Chaotic	0
155	MCR_Online	Chaotic	0
1	LAB_VR	Calm	0
2	LAB_VR	Calm	0
3	LAB_VR	Calm	0
4	LAB_VR	Calm	0
5	LAB_VR	Calm	60
6	LAB_VR	Calm	0
7	LAB_VR	Calm	0
8	LAB_VR	Calm	0
9	LAB_VR	Calm	33
10	LAB_VR	Calm	0
11	LAB_VR	Calm	0
12	LAB_VR	Calm	15
13	LAB_VR	Calm	0
14	LAB_VR	Calm	1
15	LAB_VR	Calm	11
16	LAB_VR	Calm	83
17	LAB_VR	Calm	0
18	LAB_VR	Calm	0
19	LAB_VR	Calm	0
20	LAB_VR	Calm	50
21	LAB_VR	Calm	0
22	LAB_VR	Calm	0
23	LAB_VR	Calm	0
24	LAB_VR	Calm	0
25	LAB_VR	Calm	25
26	LAB_VR	Calm	0
27	LAB_VR	Calm	0
28	LAB_VR	Calm	0
29	LAB_VR	Calm	0
30	LAB_VR	Calm	50
31	LAB_VR	Calm	46
32	LAB_VR	Calm	0
33	LAB_VR	Calm	0
34	LAB_VR	Calm	30
35	LAB_VR	Calm	0
36	LAB_VR	Calm	63
76	MCR_Online	Calm	0
77	MCR_Online	Calm	0
78	MCR_Online	Calm	50
79	MCR_Online	Calm	0
80	MCR_Online	Calm	0
81	MCR_Online	Calm	0
82	MCR_Online	Calm	0
83	MCR_Online	Calm	0
84	MCR_Online	Calm	0
85	MCR_Online	Calm	0
86	MCR_Online	Calm	30
87	MCR_Online	Calm	0
88	MCR_Online	Calm	30
89	MCR_Online	Calm	0
90	MCR_Online	Calm	0
91	MCR_Online	Calm	0
92	MCR_Online	Calm	30
93	MCR_Online	Calm	0
94	MCR_Online	Calm	20
95	MCR_Online	Calm	60
96	MCR_Online	Calm	20
97	MCR_Online	Calm	40
98	MCR_Online	Calm	0
99	MCR_Online	Calm	0
100	MCR_Online	Calm	40
101	MCR_Online	Calm	10
102	MCR_Online	Calm	0
103	MCR_Online	Calm	0
104	MCR_Online	Calm	0
105	MCR_Online	Calm	40
106	MCR_Online	Calm	0
107	MCR_Online	Calm	0
108	MCR_Online	Calm	0
109	MCR_Online	Calm	0
110	MCR_Online	Calm	0
111	MCR_Online	Calm	20
112	MCR_Online	Calm	0
113	MCR_Online	Calm	0
114	MCR_Online	Calm	0
115	MCR_Online	Calm	30
116	MCR_Online	Calm	0
117	MCR_Online	Calm	50
118	MCR_Online	Calm	0
119	MCR_Online	Calm	0
120	MCR_Online	Calm	0
121	MCR_Online	Calm	0
122	MCR_Online	Calm	0
123	MCR_Online	Calm	0
124	MCR_Online	Calm	0
125	MCR_Online	Calm	0
126	MCR_Online	Calm	30
127	MCR_Online	Calm	0
128	MCR_Online	Calm	0
129	MCR_Online	Calm	0
130	MCR_Online	Calm	60
131	MCR_Online	Calm	50
132	MCR_Online	Calm	20
133	MCR_Online	Calm	0
134	MCR_Online	Calm	30
135	MCR_Online	Calm	0
136	MCR_Online	Calm	20
137	MCR_Online	Calm	60
138	MCR_Online	Calm	0
139	MCR_Online	Calm	0
140	MCR_Online	Calm	20
141	MCR_Online	Calm	40
142	MCR_Online	Calm	0
143	MCR_Online	Calm	50
144	MCR_Online	Calm	30
145	MCR_Online	Calm	60
146	MCR_Online	Calm	60
147	MCR_Online	Calm	0
148	MCR_Online	Calm	0
149	MCR_Online	Calm	0
150	MCR_Online	Calm	60
151	MCR_Online	Calm	20
152	MCR_Online	Calm	0
153	MCR_Online	Calm	0
154	MCR_Online	Calm	20
155	MCR_Online	Calm	30
1	LAB_VR	Annoying	-50
2	LAB_VR	Annoying	0
3	LAB_VR	Annoying	0
4	LAB_VR	Annoying	-4
5	LAB_VR	Annoying	0
6	LAB_VR	Annoying	-40
7	LAB_VR	Annoying	0
8	LAB_VR	Annoying	0
9	LAB_VR	Annoying	0
10	LAB_VR	Annoying	0
11	LAB_VR	Annoying	-23
12	LAB_VR	Annoying	0
13	LAB_VR	Annoying	0
14	LAB_VR	Annoying	0
15	LAB_VR	Annoying	0
16	LAB_VR	Annoying	0
17	LAB_VR	Annoying	-9
18	LAB_VR	Annoying	0
19	LAB_VR	Annoying	-39
20	LAB_VR	Annoying	0
21	LAB_VR	Annoying	0
22	LAB_VR	Annoying	0
23	LAB_VR	Annoying	0
24	LAB_VR	Annoying	-20
25	LAB_VR	Annoying	0
26	LAB_VR	Annoying	-5
27	LAB_VR	Annoying	0
28	LAB_VR	Annoying	0
29	LAB_VR	Annoying	-25
30	LAB_VR	Annoying	0
31	LAB_VR	Annoying	0
32	LAB_VR	Annoying	-18
33	LAB_VR	Annoying	0
34	LAB_VR	Annoying	0
35	LAB_VR	Annoying	-10
36	LAB_VR	Annoying	0
76	MCR_Online	Annoying	0
77	MCR_Online	Annoying	-90
78	MCR_Online	Annoying	0
79	MCR_Online	Annoying	-50
80	MCR_Online	Annoying	0
81	MCR_Online	Annoying	0
82	MCR_Online	Annoying	0
83	MCR_Online	Annoying	-20
84	MCR_Online	Annoying	0
85	MCR_Online	Annoying	0
86	MCR_Online	Annoying	0
87	MCR_Online	Annoying	0
88	MCR_Online	Annoying	0
89	MCR_Online	Annoying	-60
90	MCR_Online	Annoying	0
91	MCR_Online	Annoying	-20
92	MCR_Online	Annoying	0
93	MCR_Online	Annoying	-30
94	MCR_Online	Annoying	0
95	MCR_Online	Annoying	-40
96	MCR_Online	Annoying	-20
97	MCR_Online	Annoying	0
98	MCR_Online	Annoying	-40
99	MCR_Online	Annoying	-40
100	MCR_Online	Annoying	0
101	MCR_Online	Annoying	0
102	MCR_Online	Annoying	0
103	MCR_Online	Annoying	-20
104	MCR_Online	Annoying	0
105	MCR_Online	Annoying	0
106	MCR_Online	Annoying	0
107	MCR_Online	Annoying	-100
108	MCR_Online	Annoying	-100
109	MCR_Online	Annoying	0
110	MCR_Online	Annoying	0
111	MCR_Online	Annoying	0
112	MCR_Online	Annoying	-50
113	MCR_Online	Annoying	-40
114	MCR_Online	Annoying	-80
115	MCR_Online	Annoying	0
116	MCR_Online	Annoying	-90
117	MCR_Online	Annoying	0
118	MCR_Online	Annoying	-20
119	MCR_Online	Annoying	0
120	MCR_Online	Annoying	0
121	MCR_Online	Annoying	0
122	MCR_Online	Annoying	0
123	MCR_Online	Annoying	-40
124	MCR_Online	Annoying	0
125	MCR_Online	Annoying	0
126	MCR_Online	Annoying	0
127	MCR_Online	Annoying	0
128	MCR_Online	Annoying	0
129	MCR_Online	Annoying	-10
130	MCR_Online	Annoying	0
131	MCR_Online	Annoying	-50
132	MCR_Online	Annoying	0
133	MCR_Online	Annoying	0
134	MCR_Online	Annoying	0
135	MCR_Online	Annoying	0
136	MCR_Online	Annoying	0
137	MCR_Online	Annoying	0
138	MCR_Online	Annoying	0
139	MCR_Online	Annoying	0
140	MCR_Online	Annoying	-20
141	MCR_Online	Annoying	0
142	MCR_Online	Annoying	0
143	MCR_Online	Annoying	0
144	MCR_Online	Annoying	-10
145	MCR_Online	Annoying	-90
146	MCR_Online	Annoying	0
147	MCR_Online	Annoying	0
148	MCR_Online	Annoying	0
149	MCR_Online	Annoying	0
150	MCR_Online	Annoying	0
151	MCR_Online	Annoying	0
152	MCR_Online	Annoying	-60
153	MCR_Online	Annoying	0
154	MCR_Online	Annoying	-20
155	MCR_Online	Annoying	0
1	LAB_VR	Pleasant	0
2	LAB_VR	Pleasant	50
3	LAB_VR	Pleasant	23
4	LAB_VR	Pleasant	0
5	LAB_VR	Pleasant	69
6	LAB_VR	Pleasant	0
7	LAB_VR	Pleasant	74
8	LAB_VR	Pleasant	62
9	LAB_VR	Pleasant	56
10	LAB_VR	Pleasant	16
11	LAB_VR	Pleasant	0
12	LAB_VR	Pleasant	65
13	LAB_VR	Pleasant	59
14	LAB_VR	Pleasant	91
15	LAB_VR	Pleasant	36
16	LAB_VR	Pleasant	93
17	LAB_VR	Pleasant	0
18	LAB_VR	Pleasant	37
19	LAB_VR	Pleasant	0
20	LAB_VR	Pleasant	90
21	LAB_VR	Pleasant	43
22	LAB_VR	Pleasant	30
23	LAB_VR	Pleasant	20
24	LAB_VR	Pleasant	0
25	LAB_VR	Pleasant	70
26	LAB_VR	Pleasant	0
27	LAB_VR	Pleasant	56
28	LAB_VR	Pleasant	59
29	LAB_VR	Pleasant	0
30	LAB_VR	Pleasant	85
31	LAB_VR	Pleasant	66
32	LAB_VR	Pleasant	0
33	LAB_VR	Pleasant	48
34	LAB_VR	Pleasant	56
35	LAB_VR	Pleasant	0
36	LAB_VR	Pleasant	80
76	MCR_Online	Pleasant	20
77	MCR_Online	Pleasant	0
78	MCR_Online	Pleasant	60
79	MCR_Online	Pleasant	0
80	MCR_Online	Pleasant	60
81	MCR_Online	Pleasant	20
82	MCR_Online	Pleasant	10
83	MCR_Online	Pleasant	0
84	MCR_Online	Pleasant	80
85	MCR_Online	Pleasant	20
86	MCR_Online	Pleasant	30
87	MCR_Online	Pleasant	50
88	MCR_Online	Pleasant	50
89	MCR_Online	Pleasant	0
90	MCR_Online	Pleasant	70
91	MCR_Online	Pleasant	0
92	MCR_Online	Pleasant	40
93	MCR_Online	Pleasant	0
94	MCR_Online	Pleasant	100
95	MCR_Online	Pleasant	0
96	MCR_Online	Pleasant	0
97	MCR_Online	Pleasant	50
98	MCR_Online	Pleasant	0
99	MCR_Online	Pleasant	0
100	MCR_Online	Pleasant	40
101	MCR_Online	Pleasant	10
102	MCR_Online	Pleasant	20
103	MCR_Online	Pleasant	0
104	MCR_Online	Pleasant	80
105	MCR_Online	Pleasant	30
106	MCR_Online	Pleasant	20
107	MCR_Online	Pleasant	0
108	MCR_Online	Pleasant	0
109	MCR_Online	Pleasant	20
110	MCR_Online	Pleasant	0
111	MCR_Online	Pleasant	60
112	MCR_Online	Pleasant	0
113	MCR_Online	Pleasant	0
114	MCR_Online	Pleasant	0
115	MCR_Online	Pleasant	40
116	MCR_Online	Pleasant	0
117	MCR_Online	Pleasant	70
118	MCR_Online	Pleasant	0
119	MCR_Online	Pleasant	50
120	MCR_Online	Pleasant	40
121	MCR_Online	Pleasant	50
122	MCR_Online	Pleasant	80
123	MCR_Online	Pleasant	0
124	MCR_Online	Pleasant	60
125	MCR_Online	Pleasant	100
126	MCR_Online	Pleasant	20
127	MCR_Online	Pleasant	80
128	MCR_Online	Pleasant	20
129	MCR_Online	Pleasant	0
130	MCR_Online	Pleasant	70
131	MCR_Online	Pleasant	0
132	MCR_Online	Pleasant	40
133	MCR_Online	Pleasant	50
134	MCR_Online	Pleasant	30
135	MCR_Online	Pleasant	60
136	MCR_Online	Pleasant	20
137	MCR_Online	Pleasant	70
138	MCR_Online	Pleasant	40
139	MCR_Online	Pleasant	40
140	MCR_Online	Pleasant	0
141	MCR_Online	Pleasant	100
142	MCR_Online	Pleasant	40
143	MCR_Online	Pleasant	40
144	MCR_Online	Pleasant	0
145	MCR_Online	Pleasant	0
146	MCR_Online	Pleasant	60
147	MCR_Online	Pleasant	10
148	MCR_Online	Pleasant	30
149	MCR_Online	Pleasant	70
150	MCR_Online	Pleasant	30
151	MCR_Online	Pleasant	40
152	MCR_Online	Pleasant	0
153	MCR_Online	Pleasant	50
154	MCR_Online	Pleasant	0
155	MCR_Online	Pleasant	50
1	LAB_VR	Uneventful	0
2	LAB_VR	Uneventful	0
3	LAB_VR	Uneventful	0
4	LAB_VR	Uneventful	0
5	LAB_VR	Uneventful	-28
6	LAB_VR	Uneventful	0
7	LAB_VR	Uneventful	0
8	LAB_VR	Uneventful	0
9	LAB_VR	Uneventful	0
10	LAB_VR	Uneventful	0
11	LAB_VR	Uneventful	0
12	LAB_VR	Uneventful	0
13	LAB_VR	Uneventful	0
14	LAB_VR	Uneventful	0
15	LAB_VR	Uneventful	0
16	LAB_VR	Uneventful	0
17	LAB_VR	Uneventful	0
18	LAB_VR	Uneventful	0
19	LAB_VR	Uneventful	0
20	LAB_VR	Uneventful	-50
21	LAB_VR	Uneventful	0
22	LAB_VR	Uneventful	0
23	LAB_VR	Uneventful	0
24	LAB_VR	Uneventful	0
25	LAB_VR	Uneventful	0
26	LAB_VR	Uneventful	0
27	LAB_VR	Uneventful	0
28	LAB_VR	Uneventful	0
29	LAB_VR	Uneventful	-5
30	LAB_VR	Uneventful	0
31	LAB_VR	Uneventful	0
32	LAB_VR	Uneventful	0
33	LAB_VR	Uneventful	0
34	LAB_VR	Uneventful	0
35	LAB_VR	Uneventful	0
36	LAB_VR	Uneventful	0
76	MCR_Online	Uneventful	0
77	MCR_Online	Uneventful	0
78	MCR_Online	Uneventful	0
79	MCR_Online	Uneventful	0
80	MCR_Online	Uneventful	0
81	MCR_Online	Uneventful	0
82	MCR_Online	Uneventful	0
83	MCR_Online	Uneventful	0
84	MCR_Online	Uneventful	0
85	MCR_Online	Uneventful	0
86	MCR_Online	Uneventful	0
87	MCR_Online	Uneventful	0
88	MCR_Online	Uneventful	0
89	MCR_Online	Uneventful	0
90	MCR_Online	Uneventful	0
91	MCR_Online	Uneventful	0
92	MCR_Online	Uneventful	0
93	MCR_Online	Uneventful	0
94	MCR_Online	Uneventful	0
95	MCR_Online	Uneventful	0
96	MCR_Online	Uneventful	0
97	MCR_Online	Uneventful	0
98	MCR_Online	Uneventful	0
99	MCR_Online	Uneventful	0
100	MCR_Online	Uneventful	0
101	MCR_Online	Uneventful	0
102	MCR_Online	Uneventful	0
103	MCR_Online	Uneventful	0
104	MCR_Online	Uneventful	0
105	MCR_Online	Uneventful	0
106	MCR_Online	Uneventful	0
107	MCR_Online	Uneventful	0
108	MCR_Online	Uneventful	0
109	MCR_Online	Uneventful	0
110	MCR_Online	Uneventful	0
111	MCR_Online	Uneventful	0
112	MCR_Online	Uneventful	0
113	MCR_Online	Uneventful	-10
114	MCR_Online	Uneventful	-70
115	MCR_Online	Uneventful	0
116	MCR_Online	Uneventful	0
117	MCR_Online	Uneventful	0
118	MCR_Online	Uneventful	0
119	MCR_Online	Uneventful	0
120	MCR_Online	Uneventful	0
121	MCR_Online	Uneventful	0
122	MCR_Online	Uneventful	0
123	MCR_Online	Uneventful	0
124	MCR_Online	Uneventful	0
125	MCR_Online	Uneventful	0
126	MCR_Online	Uneventful	0
127	MCR_Online	Uneventful	0
128	MCR_Online	Uneventful	0
129	MCR_Online	Uneventful	0
130	MCR_Online	Uneventful	0
131	MCR_Online	Uneventful	0
132	MCR_Online	Uneventful	0
133	MCR_Online	Uneventful	0
134	MCR_Online	Uneventful	0
135	MCR_Online	Uneventful	0
136	MCR_Online	Uneventful	0
137	MCR_Online	Uneventful	0
138	MCR_Online	Uneventful	0
139	MCR_Online	Uneventful	0
140	MCR_Online	Uneventful	0
141	MCR_Online	Uneventful	0
142	MCR_Online	Uneventful	0
143	MCR_Online	Uneventful	0
144	MCR_Online	Uneventful	0
145	MCR_Online	Uneventful	0
146	MCR_Online	Uneventful	0
147	MCR_Online	Uneventful	0
148	MCR_Online	Uneventful	0
149	MCR_Online	Uneventful	0
150	MCR_Online	Uneventful	0
151	MCR_Online	Uneventful	40
152	MCR_Online	Uneventful	10
153	MCR_Online	Uneventful	30
154	MCR_Online	Uneventful	0
155	MCR_Online	Uneventful	0
1	LAB_VR	Eventful	80
2	LAB_VR	Eventful	25
3	LAB_VR	Eventful	72
4	LAB_VR	Eventful	46
5	LAB_VR	Eventful	0
6	LAB_VR	Eventful	75
7	LAB_VR	Eventful	100
8	LAB_VR	Eventful	57
9	LAB_VR	Eventful	72
10	LAB_VR	Eventful	28
11	LAB_VR	Eventful	67
12	LAB_VR	Eventful	50
13	LAB_VR	Eventful	10
14	LAB_VR	Eventful	32
15	LAB_VR	Eventful	0
16	LAB_VR	Eventful	77
17	LAB_VR	Eventful	71
18	LAB_VR	Eventful	86
19	LAB_VR	Eventful	71
20	LAB_VR	Eventful	0
21	LAB_VR	Eventful	50
22	LAB_VR	Eventful	92
23	LAB_VR	Eventful	70
24	LAB_VR	Eventful	55
25	LAB_VR	Eventful	85
26	LAB_VR	Eventful	65
27	LAB_VR	Eventful	13
28	LAB_VR	Eventful	85
29	LAB_VR	Eventful	0
30	LAB_VR	Eventful	60
31	LAB_VR	Eventful	39
32	LAB_VR	Eventful	100
33	LAB_VR	Eventful	67
34	LAB_VR	Eventful	60
35	LAB_VR	Eventful	53
36	LAB_VR	Eventful	51
76	MCR_Online	Eventful	70
77	MCR_Online	Eventful	100
78	MCR_Online	Eventful	50
79	MCR_Online	Eventful	40
80	MCR_Online	Eventful	80
81	MCR_Online	Eventful	40
82	MCR_Online	Eventful	20
83	MCR_Online	Eventful	90
84	MCR_Online	Eventful	70
85	MCR_Online	Eventful	20
86	MCR_Online	Eventful	30
87	MCR_Online	Eventful	40
88	MCR_Online	Eventful	60
89	MCR_Online	Eventful	40
90	MCR_Online	Eventful	40
91	MCR_Online	Eventful	20
92	MCR_Online	Eventful	60
93	MCR_Online	Eventful	70
94	MCR_Online	Eventful	50
95	MCR_Online	Eventful	80
96	MCR_Online	Eventful	50
97	MCR_Online	Eventful	60
98	MCR_Online	Eventful	60
99	MCR_Online	Eventful	50
100	MCR_Online	Eventful	40
101	MCR_Online	Eventful	20
102	MCR_Online	Eventful	30
103	MCR_Online	Eventful	40
104	MCR_Online	Eventful	70
105	MCR_Online	Eventful	40
106	MCR_Online	Eventful	10
107	MCR_Online	Eventful	80
108	MCR_Online	Eventful	80
109	MCR_Online	Eventful	50
110	MCR_Online	Eventful	20
111	MCR_Online	Eventful	60
112	MCR_Online	Eventful	80
113	MCR_Online	Eventful	0
114	MCR_Online	Eventful	0
115	MCR_Online	Eventful	100
116	MCR_Online	Eventful	90
117	MCR_Online	Eventful	60
118	MCR_Online	Eventful	30
119	MCR_Online	Eventful	70
120	MCR_Online	Eventful	90
121	MCR_Online	Eventful	80
122	MCR_Online	Eventful	80
123	MCR_Online	Eventful	100
124	MCR_Online	Eventful	80
125	MCR_Online	Eventful	100
126	MCR_Online	Eventful	40
127	MCR_Online	Eventful	80
128	MCR_Online	Eventful	60
129	MCR_Online	Eventful	60
130	MCR_Online	Eventful	70
131	MCR_Online	Eventful	30
132	MCR_Online	Eventful	80
133	MCR_Online	Eventful	10
134	MCR_Online	Eventful	50
135	MCR_Online	Eventful	50
136	MCR_Online	Eventful	20
137	MCR_Online	Eventful	70
138	MCR_Online	Eventful	70
139	MCR_Online	Eventful	0
140	MCR_Online	Eventful	20
141	MCR_Online	Eventful	40
142	MCR_Online	Eventful	30
143	MCR_Online	Eventful	30
144	MCR_Online	Eventful	40
145	MCR_Online	Eventful	50
146	MCR_Online	Eventful	80
147	MCR_Online	Eventful	60
148	MCR_Online	Eventful	30
149	MCR_Online	Eventful	90
150	MCR_Online	Eventful	70
151	MCR_Online	Eventful	0
152	MCR_Online	Eventful	0
153	MCR_Online	Eventful	0
154	MCR_Online	Eventful	50
155	MCR_Online	Eventful	100
1	LAB_VR	Monotonous	0
2	LAB_VR	Monotonous	0
3	LAB_VR	Monotonous	0
4	LAB_VR	Monotonous	0
5	LAB_VR	Monotonous	0
6	LAB_VR	Monotonous	0
7	LAB_VR	Monotonous	0
8	LAB_VR	Monotonous	0
9	LAB_VR	Monotonous	0
10	LAB_VR	Monotonous	0
11	LAB_VR	Monotonous	0
12	LAB_VR	Monotonous	0
13	LAB_VR	Monotonous	0
14	LAB_VR	Monotonous	0
15	LAB_VR	Monotonous	0
16	LAB_VR	Monotonous	0
17	LAB_VR	Monotonous	-46
18	LAB_VR	Monotonous	0
19	LAB_VR	Monotonous	0
20	LAB_VR	Monotonous	0
21	LAB_VR	Monotonous	0
22	LAB_VR	Monotonous	0
23	LAB_VR	Monotonous	0
24	LAB_VR	Monotonous	0
25	LAB_VR	Monotonous	0
26	LAB_VR	Monotonous	0
27	LAB_VR	Monotonous	0
28	LAB_VR	Monotonous	0
29	LAB_VR	Monotonous	-3
30	LAB_VR	Monotonous	0
31	LAB_VR	Monotonous	0
32	LAB_VR	Monotonous	0
33	LAB_VR	Monotonous	0
34	LAB_VR	Monotonous	0
35	LAB_VR	Monotonous	0
36	LAB_VR	Monotonous	0
76	MCR_Online	Monotonous	0
77	MCR_Online	Monotonous	0
78	MCR_Online	Monotonous	0
79	MCR_Online	Monotonous	0
80	MCR_Online	Monotonous	0
81	MCR_Online	Monotonous	0
82	MCR_Online	Monotonous	0
83	MCR_Online	Monotonous	0
84	MCR_Online	Monotonous	0
85	MCR_Online	Monotonous	0
86	MCR_Online	Monotonous	0
87	MCR_Online	Monotonous	0
88	MCR_Online	Monotonous	0
89	MCR_Online	Monotonous	0
90	MCR_Online	Monotonous	0
91	MCR_Online	Monotonous	-20
92	MCR_Online	Monotonous	0
93	MCR_Online	Monotonous	0
94	MCR_Online	Monotonous	0
95	MCR_Online	Monotonous	0
96	MCR_Online	Monotonous	0
97	MCR_Online	Monotonous	0
98	MCR_Online	Monotonous	0
99	MCR_Online	Monotonous	0
100	MCR_Online	Monotonous	0
101	MCR_Online	Monotonous	0
102	MCR_Online	Monotonous	0
103	MCR_Online	Monotonous	-50
104	MCR_Online	Monotonous	0
105	MCR_Online	Monotonous	0
106	MCR_Online	Monotonous	0
107	MCR_Online	Monotonous	-100
108	MCR_Online	Monotonous	0
109	MCR_Online	Monotonous	0
110	MCR_Online	Monotonous	0
111	MCR_Online	Monotonous	0
112	MCR_Online	Monotonous	0
113	MCR_Online	Monotonous	0
114	MCR_Online	Monotonous	-40
115	MCR_Online	Monotonous	0
116	MCR_Online	Monotonous	0
117	MCR_Online	Monotonous	0
118	MCR_Online	Monotonous	0
119	MCR_Online	Monotonous	0
120	MCR_Online	Monotonous	0
121	MCR_Online	Monotonous	0
122	MCR_Online	Monotonous	0
123	MCR_Online	Monotonous	0
124	MCR_Online	Monotonous	0
125	MCR_Online	Monotonous	0
126	MCR_Online	Monotonous	0
127	MCR_Online	Monotonous	0
128	MCR_Online	Monotonous	0
129	MCR_Online	Monotonous	0
130	MCR_Online	Monotonous	0
131	MCR_Online	Monotonous	0
132	MCR_Online	Monotonous	0
133	MCR_Online	Monotonous	0
134	MCR_Online	Monotonous	0
135	MCR_Online	Monotonous	0
136	MCR_Online	Monotonous	0
137	MCR_Online	Monotonous	0
138	MCR_Online	Monotonous	0
139	MCR_Online	Monotonous	-20
140	MCR_Online	Monotonous	0
141	MCR_Online	Monotonous	0
142	MCR_Online	Monotonous	0
143	MCR_Online	Monotonous	0
144	MCR_Online	Monotonous	0
145	MCR_Online	Monotonous	0
146	MCR_Online	Monotonous	0
147	MCR_Online	Monotonous	0
148	MCR_Online	Monotonous	0
149	MCR_Online	Monotonous	0
150	MCR_Online	Monotonous	0
151	MCR_Online	Monotonous	-70
152	MCR_Online	Monotonous	-10
153	MCR_Online	Monotonous	0
154	MCR_Online	Monotonous	0
155	MCR_Online	Monotonous	0
1	LAB_VR	Vibrant	30
2	LAB_VR	Vibrant	50
3	LAB_VR	Vibrant	73
4	LAB_VR	Vibrant	50
5	LAB_VR	Vibrant	94
6	LAB_VR	Vibrant	79
7	LAB_VR	Vibrant	70
8	LAB_VR	Vibrant	79
9	LAB_VR	Vibrant	77
10	LAB_VR	Vibrant	67
11	LAB_VR	Vibrant	66
12	LAB_VR	Vibrant	60
13	LAB_VR	Vibrant	67
14	LAB_VR	Vibrant	78
15	LAB_VR	Vibrant	0
16	LAB_VR	Vibrant	80
17	LAB_VR	Vibrant	0
18	LAB_VR	Vibrant	61
19	LAB_VR	Vibrant	73
20	LAB_VR	Vibrant	75
21	LAB_VR	Vibrant	77
22	LAB_VR	Vibrant	88
23	LAB_VR	Vibrant	65
24	LAB_VR	Vibrant	60
25	LAB_VR	Vibrant	45
26	LAB_VR	Vibrant	54
27	LAB_VR	Vibrant	60
28	LAB_VR	Vibrant	85
29	LAB_VR	Vibrant	0
30	LAB_VR	Vibrant	65
31	LAB_VR	Vibrant	73
32	LAB_VR	Vibrant	89
33	LAB_VR	Vibrant	66
34	LAB_VR	Vibrant	18
35	LAB_VR	Vibrant	50
36	LAB_VR	Vibrant	90
76	MCR_Online	Vibrant	70
77	MCR_Online	Vibrant	40
78	MCR_Online	Vibrant	50
79	MCR_Online	Vibrant	30
80	MCR_Online	Vibrant	40
81	MCR_Online	Vibrant	40
82	MCR_Online	Vibrant	20
83	MCR_Online	Vibrant	70
84	MCR_Online	Vibrant	70
85	MCR_Online	Vibrant	30
86	MCR_Online	Vibrant	30
87	MCR_Online	Vibrant	60
88	MCR_Online	Vibrant	70
89	MCR_Online	Vibrant	50
90	MCR_Online	Vibrant	50
91	MCR_Online	Vibrant	0
92	MCR_Online	Vibrant	100
93	MCR_Online	Vibrant	40
94	MCR_Online	Vibrant	50
95	MCR_Online	Vibrant	30
96	MCR_Online	Vibrant	60
97	MCR_Online	Vibrant	70
98	MCR_Online	Vibrant	60
99	MCR_Online	Vibrant	50
100	MCR_Online	Vibrant	40
101	MCR_Online	Vibrant	20
102	MCR_Online	Vibrant	50
103	MCR_Online	Vibrant	0
104	MCR_Online	Vibrant	90
105	MCR_Online	Vibrant	40
106	MCR_Online	Vibrant	20
107	MCR_Online	Vibrant	0
108	MCR_Online	Vibrant	100
109	MCR_Online	Vibrant	60
110	MCR_Online	Vibrant	30
111	MCR_Online	Vibrant	60
112	MCR_Online	Vibrant	80
113	MCR_Online	Vibrant	60
114	MCR_Online	Vibrant	0
115	MCR_Online	Vibrant	80
116	MCR_Online	Vibrant	80
117	MCR_Online	Vibrant	70
118	MCR_Online	Vibrant	40
119	MCR_Online	Vibrant	50
120	MCR_Online	Vibrant	80
121	MCR_Online	Vibrant	80
122	MCR_Online	Vibrant	80
123	MCR_Online	Vibrant	100
124	MCR_Online	Vibrant	50
125	MCR_Online	Vibrant	100
126	MCR_Online	Vibrant	20
127	MCR_Online	Vibrant	80
128	MCR_Online	Vibrant	60
129	MCR_Online	Vibrant	60
130	MCR_Online	Vibrant	60
131	MCR_Online	Vibrant	30
132	MCR_Online	Vibrant	50
133	MCR_Online	Vibrant	80
134	MCR_Online	Vibrant	50
135	MCR_Online	Vibrant	60
136	MCR_Online	Vibrant	20
137	MCR_Online	Vibrant	70
138	MCR_Online	Vibrant	80
139	MCR_Online	Vibrant	0
140	MCR_Online	Vibrant	20
141	MCR_Online	Vibrant	60
142	MCR_Online	Vibrant	30
143	MCR_Online	Vibrant	40
144	MCR_Online	Vibrant	40
145	MCR_Online	Vibrant	20
146	MCR_Online	Vibrant	40
147	MCR_Online	Vibrant	70
148	MCR_Online	Vibrant	50
149	MCR_Online	Vibrant	70
150	MCR_Online	Vibrant	70
151	MCR_Online	Vibrant	0
152	MCR_Online	Vibrant	0
153	MCR_Online	Vibrant	0
154	MCR_Online	Vibrant	30
155	MCR_Online	Vibrant	100

## Sheet: Market_Empty
ID	Dataset	PAQs	Value
1	LAB_VR	Chaotic	0
2	LAB_VR	Chaotic	-20
3	LAB_VR	Chaotic	-42
4	LAB_VR	Chaotic	0
5	LAB_VR	Chaotic	0
6	LAB_VR	Chaotic	0
7	LAB_VR	Chaotic	0
8	LAB_VR	Chaotic	-11
9	LAB_VR	Chaotic	0
10	LAB_VR	Chaotic	-10
11	LAB_VR	Chaotic	0
12	LAB_VR	Chaotic	0
13	LAB_VR	Chaotic	0
14	LAB_VR	Chaotic	0
15	LAB_VR	Chaotic	0
16	LAB_VR	Chaotic	0
17	LAB_VR	Chaotic	0
18	LAB_VR	Chaotic	0
19	LAB_VR	Chaotic	-13
20	LAB_VR	Chaotic	0
21	LAB_VR	Chaotic	0
22	LAB_VR	Chaotic	0
23	LAB_VR	Chaotic	-65
24	LAB_VR	Chaotic	0
25	LAB_VR	Chaotic	-50
26	LAB_VR	Chaotic	0
27	LAB_VR	Chaotic	0
28	LAB_VR	Chaotic	0
29	LAB_VR	Chaotic	0
30	LAB_VR	Chaotic	0
31	LAB_VR	Chaotic	-11
32	LAB_VR	Chaotic	0
33	LAB_VR	Chaotic	0
34	LAB_VR	Chaotic	0
35	LAB_VR	Chaotic	0
36	LAB_VR	Chaotic	0
76	MCR_Online	Chaotic	0
77	MCR_Online	Chaotic	-50
78	MCR_Online	Chaotic	0
79	MCR_Online	Chaotic	0
80	MCR_Online	Chaotic	-30
81	MCR_Online	Chaotic	-60
82	MCR_Online	Chaotic	-10
83	MCR_Online	Chaotic	-20
84	MCR_Online	Chaotic	0
85	MCR_Online	Chaotic	0
86	MCR_Online	Chaotic	-30
87	MCR_Online	Chaotic	0
88	MCR_Online	Chaotic	-20
89	MCR_Online	Chaotic	-30
90	MCR_Online	Chaotic	0
91	MCR_Online	Chaotic	-30
92	MCR_Online	Chaotic	-20
93	MCR_Online	Chaotic	0
94	MCR_Online	Chaotic	0
95	MCR_Online	Chaotic	0
96	MCR_Online	Chaotic	0
97	MCR_Online	Chaotic	0
98	MCR_Online	Chaotic	-20
99	MCR_Online	Chaotic	0
100	MCR_Online	Chaotic	0
101	MCR_Online	Chaotic	0
102	MCR_Online	Chaotic	0
103	MCR_Online	Chaotic	-20
104	MCR_Online	Chaotic	0
105	MCR_Online	Chaotic	-30
106	MCR_Online	Chaotic	-30
107	MCR_Online	Chaotic	-80
108	MCR_Online	Chaotic	-50
109	MCR_Online	Chaotic	0
110	MCR_Online	Chaotic	0
111	MCR_Online	Chaotic	0
112	MCR_Online	Chaotic	-30
113	MCR_Online	Chaotic	0
114	MCR_Online	Chaotic	0
115	MCR_Online	Chaotic	-20
116	MCR_Online	Chaotic	-70
117	MCR_Online	Chaotic	-90
118	MCR_Online	Chaotic	-80
119	MCR_Online	Chaotic	-20
120	MCR_Online	Chaotic	-60
121	MCR_Online	Chaotic	0
122	MCR_Online	Chaotic	-50
123	MCR_Online	Chaotic	-100
124	MCR_Online	Chaotic	-50
125	MCR_Online	Chaotic	0
126	MCR_Online	Chaotic	0
127	MCR_Online	Chaotic	-50
128	MCR_Online	Chaotic	-10
129	MCR_Online	Chaotic	-40
130	MCR_Online	Chaotic	-40
131	MCR_Online	Chaotic	-60
132	MCR_Online	Chaotic	-90
133	MCR_Online	Chaotic	0
134	MCR_Online	Chaotic	-20
135	MCR_Online	Chaotic	0
136	MCR_Online	Chaotic	0
137	MCR_Online	Chaotic	-20
138	MCR_Online	Chaotic	0
139	MCR_Online	Chaotic	0
140	MCR_Online	Chaotic	-30
141	MCR_Online	Chaotic	0
142	MCR_Online	Chaotic	0
143	MCR_Online	Chaotic	-20
144	MCR_Online	Chaotic	-40
145	MCR_Online	Chaotic	-40
146	MCR_Online	Chaotic	0
147	MCR_Online	Chaotic	-10
148	MCR_Online	Chaotic	-40
149	MCR_Online	Chaotic	0
150	MCR_Online	Chaotic	0
151	MCR_Online	Chaotic	0
152	MCR_Online	Chaotic	-40
153	MCR_Online	Chaotic	0
154	MCR_Online	Chaotic	0
155	MCR_Online	Chaotic	0
1	LAB_VR	Calm	60
2	LAB_VR	Calm	0
3	LAB_VR	Calm	0
4	LAB_VR	Calm	32
5	LAB_VR	Calm	53
6	LAB_VR	Calm	29
7	LAB_VR	Calm	45
8	LAB_VR	Calm	0
9	LAB_VR	Calm	17
10	LAB_VR	Calm	0
11	LAB_VR	Calm	64
12	LAB_VR	Calm	5
13	LAB_VR	Calm	12
14	LAB_VR	Calm	44
15	LAB_VR	Calm	7
16	LAB_VR	Calm	87
17	LAB_VR	Calm	94
18	LAB_VR	Calm	23
19	LAB_VR	Calm	0
20	LAB_VR	Calm	60
21	LAB_VR	Calm	81
22	LAB_VR	Calm	50
23	LAB_VR	Calm	0
24	LAB_VR	Calm	22
25	LAB_VR	Calm	0
26	LAB_VR	Calm	48
27	LAB_VR	Calm	26
28	LAB_VR	Calm	66
29	LAB_VR	Calm	40
30	LAB_VR	Calm	80
31	LAB_VR	Calm	0
32	LAB_VR	Calm	24
33	LAB_VR	Calm	82
34	LAB_VR	Calm	30
35	LAB_VR	Calm	67
36	LAB_VR	Calm	62
76	MCR_Online	Calm	10
77	MCR_Online	Calm	0
78	MCR_Online	Calm	40
79	MCR_Online	Calm	30
80	MCR_Online	Calm	0
81	MCR_Online	Calm	0
82	MCR_Online	Calm	0
83	MCR_Online	Calm	0
84	MCR_Online	Calm	80
85	MCR_Online	Calm	30
86	MCR_Online	Calm	0
87	MCR_Online	Calm	40
88	MCR_Online	Calm	0
89	MCR_Online	Calm	0
90	MCR_Online	Calm	10
91	MCR_Online	Calm	0
92	MCR_Online	Calm	0
93	MCR_Online	Calm	40
94	MCR_Online	Calm	20
95	MCR_Online	Calm	30
96	MCR_Online	Calm	30
97	MCR_Online	Calm	70
98	MCR_Online	Calm	0
99	MCR_Online	Calm	10
100	MCR_Online	Calm	30
101	MCR_Online	Calm	50
102	MCR_Online	Calm	30
103	MCR_Online	Calm	0
104	MCR_Online	Calm	40
105	MCR_Online	Calm	0
106	MCR_Online	Calm	0
107	MCR_Online	Calm	0
108	MCR_Online	Calm	0
109	MCR_Online	Calm	20
110	MCR_Online	Calm	0
111	MCR_Online	Calm	0
112	MCR_Online	Calm	0
113	MCR_Online	Calm	30
114	MCR_Online	Calm	50
115	MCR_Online	Calm	0
116	MCR_Online	Calm	0
117	MCR_Online	Calm	0
118	MCR_Online	Calm	0
119	MCR_Online	Calm	0
120	MCR_Online	Calm	0
121	MCR_Online	Calm	90
122	MCR_Online	Calm	0
123	MCR_Online	Calm	0
124	MCR_Online	Calm	0
125	MCR_Online	Calm	100
126	MCR_Online	Calm	10
127	MCR_Online	Calm	0
128	MCR_Online	Calm	0
129	MCR_Online	Calm	0
130	MCR_Online	Calm	0
131	MCR_Online	Calm	0
132	MCR_Online	Calm	0
133	MCR_Online	Calm	70
134	MCR_Online	Calm	0
135	MCR_Online	Calm	50
136	MCR_Online	Calm	10
137	MCR_Online	Calm	0
138	MCR_Online	Calm	40
139	MCR_Online	Calm	0
140	MCR_Online	Calm	0
141	MCR_Online	Calm	0
142	MCR_Online	Calm	70
143	MCR_Online	Calm	0
144	MCR_Online	Calm	0
145	MCR_Online	Calm	0
146	MCR_Online	Calm	0
147	MCR_Online	Calm	0
148	MCR_Online	Calm	0
149	MCR_Online	Calm	80
150	MCR_Online	Calm	100
151	MCR_Online	Calm	10
152	MCR_Online	Calm	0
153	MCR_Online	Calm	50
154	MCR_Online	Calm	20
155	MCR_Online	Calm	30
1	LAB_VR	Annoying	0
2	LAB_VR	Annoying	-10
3	LAB_VR	Annoying	-69
4	LAB_VR	Annoying	0
5	LAB_VR	Annoying	0
6	LAB_VR	Annoying	0
7	LAB_VR	Annoying	0
8	LAB_VR	Annoying	0
9	LAB_VR	Annoying	-1
10	LAB_VR	Annoying	0
11	LAB_VR	Annoying	0
12	LAB_VR	Annoying	0
13	LAB_VR	Annoying	0
14	LAB_VR	Annoying	-9
15	LAB_VR	Annoying	0
16	LAB_VR	Annoying	0
17	LAB_VR	Annoying	0
18	LAB_VR	Annoying	0
19	LAB_VR	Annoying	-10
20	LAB_VR	Annoying	0
21	LAB_VR	Annoying	0
22	LAB_VR	Annoying	-38
23	LAB_VR	Annoying	0
24	LAB_VR	Annoying	0
25	LAB_VR	Annoying	-60
26	LAB_VR	Annoying	0
27	LAB_VR	Annoying	0
28	LAB_VR	Annoying	0
29	LAB_VR	Annoying	0
30	LAB_VR	Annoying	0
31	LAB_VR	Annoying	-41
32	LAB_VR	Annoying	-30
33	LAB_VR	Annoying	0
34	LAB_VR	Annoying	0
35	LAB_VR	Annoying	-30
36	LAB_VR	Annoying	-5
76	MCR_Online	Annoying	-30
77	MCR_Online	Annoying	-40
78	MCR_Online	Annoying	0
79	MCR_Online	Annoying	-40
80	MCR_Online	Annoying	-40
81	MCR_Online	Annoying	-60
82	MCR_Online	Annoying	-20
83	MCR_Online	Annoying	-70
84	MCR_Online	Annoying	-50
85	MCR_Online	Annoying	-10
86	MCR_Online	Annoying	-40
87	MCR_Online	Annoying	-20
88	MCR_Online	Annoying	-60
89	MCR_Online	Annoying	-90
90	MCR_Online	Annoying	-40
91	MCR_Online	Annoying	-20
92	MCR_Online	Annoying	-30
93	MCR_Online	Annoying	0
94	MCR_Online	Annoying	-30
95	MCR_Online	Annoying	0
96	MCR_Online	Annoying	-40
97	MCR_Online	Annoying	0
98	MCR_Online	Annoying	-20
99	MCR_Online	Annoying	-10
100	MCR_Online	Annoying	-20
101	MCR_Online	Annoying	0
102	MCR_Online	Annoying	-20
103	MCR_Online	Annoying	-50
104	MCR_Online	Annoying	-40
105	MCR_Online	Annoying	0
106	MCR_Online	Annoying	-80
107	MCR_Online	Annoying	-100
108	MCR_Online	Annoying	-60
109	MCR_Online	Annoying	-40
110	MCR_Online	Annoying	-10
111	MCR_Online	Annoying	-40
112	MCR_Online	Annoying	-30
113	MCR_Online	Annoying	-10
114	MCR_Online	Annoying	0
115	MCR_Online	Annoying	-20
116	MCR_Online	Annoying	-60
117	MCR_Online	Annoying	-100
118	MCR_Online	Annoying	-100
119	MCR_Online	Annoying	-10
120	MCR_Online	Annoying	-20
121	MCR_Online	Annoying	0
122	MCR_Online	Annoying	-20
123	MCR_Online	Annoying	-100
124	MCR_Online	Annoying	0
125	MCR_Online	Annoying	0
126	MCR_Online	Annoying	0
127	MCR_Online	Annoying	-80
128	MCR_Online	Annoying	0
129	MCR_Online	Annoying	-40
130	MCR_Online	Annoying	-10
131	MCR_Online	Annoying	-40
132	MCR_Online	Annoying	-100
133	MCR_Online	Annoying	-10
134	MCR_Online	Annoying	-10
135	MCR_Online	Annoying	0
136	MCR_Online	Annoying	0
137	MCR_Online	Annoying	-10
138	MCR_Online	Annoying	-40
139	MCR_Online	Annoying	0
140	MCR_Online	Annoying	0
141	MCR_Online	Annoying	-80
142	MCR_Online	Annoying	-30
143	MCR_Online	Annoying	-20
144	MCR_Online	Annoying	-50
145	MCR_Online	Annoying	-30
146	MCR_Online	Annoying	-20
147	MCR_Online	Annoying	0
148	MCR_Online	Annoying	-50
149	MCR_Online	Annoying	-50
150	MCR_Online	Annoying	-40
151	MCR_Online	Annoying	0
152	MCR_Online	Annoying	-80
153	MCR_Online	Annoying	-40
154	MCR_Online	Annoying	0
155	MCR_Online	Annoying	-10
1	LAB_VR	Pleasant	52
2	LAB_VR	Pleasant	0
3	LAB_VR	Pleasant	0
4	LAB_VR	Pleasant	18
5	LAB_VR	Pleasant	24
6	LAB_VR	Pleasant	30
7	LAB_VR	Pleasant	5
8	LAB_VR	Pleasant	7
9	LAB_VR	Pleasant	0
10	LAB_VR	Pleasant	46
11	LAB_VR	Pleasant	53
12	LAB_VR	Pleasant	40
13	LAB_VR	Pleasant	1
14	LAB_VR	Pleasant	0
15	LAB_VR	Pleasant	13
16	LAB_VR	Pleasant	76
17	LAB_VR	Pleasant	94
18	LAB_VR	Pleasant	29
19	LAB_VR	Pleasant	0
20	LAB_VR	Pleasant	55
21	LAB_VR	Pleasant	51
22	LAB_VR	Pleasant	0
23	LAB_VR	Pleasant	20
24	LAB_VR	Pleasant	33
25	LAB_VR	Pleasant	0
26	LAB_VR	Pleasant	45
27	LAB_VR	Pleasant	33
28	LAB_VR	Pleasant	45
29	LAB_VR	Pleasant	40
30	LAB_VR	Pleasant	65
31	LAB_VR	Pleasant	0
32	LAB_VR	Pleasant	0
33	LAB_VR	Pleasant	98
34	LAB_VR	Pleasant	26
35	LAB_VR	Pleasant	0
36	LAB_VR	Pleasant	0
76	MCR_Online	Pleasant	0
77	MCR_Online	Pleasant	0
78	MCR_Online	Pleasant	40
79	MCR_Online	Pleasant	0
80	MCR_Online	Pleasant	0
81	MCR_Online	Pleasant	0
82	MCR_Online	Pleasant	0
83	MCR_Online	Pleasant	0
84	MCR_Online	Pleasant	0
85	MCR_Online	Pleasant	0
86	MCR_Online	Pleasant	0
87	MCR_Online	Pleasant	0
88	MCR_Online	Pleasant	0
89	MCR_Online	Pleasant	0
90	MCR_Online	Pleasant	0
91	MCR_Online	Pleasant	0
92	MCR_Online	Pleasant	0
93	MCR_Online	Pleasant	40
94	MCR_Online	Pleasant	0
95	MCR_Online	Pleasant	40
96	MCR_Online	Pleasant	0
97	MCR_Online	Pleasant	50
98	MCR_Online	Pleasant	0
99	MCR_Online	Pleasant	0
100	MCR_Online	Pleasant	0
101	MCR_Online	Pleasant	10
102	MCR_Online	Pleasant	0
103	MCR_Online	Pleasant	0
104	MCR_Online	Pleasant	0
105	MCR_Online	Pleasant	0
106	MCR_Online	Pleasant	0
107	MCR_Online	Pleasant	0
108	MCR_Online	Pleasant	0
109	MCR_Online	Pleasant	0
110	MCR_Online	Pleasant	0
111	MCR_Online	Pleasant	0
112	MCR_Online	Pleasant	0
113	MCR_Online	Pleasant	0
114	MCR_Online	Pleasant	50
115	MCR_Online	Pleasant	0
116	MCR_Online	Pleasant	0
117	MCR_Online	Pleasant	0
118	MCR_Online	Pleasant	0
119	MCR_Online	Pleasant	0
120	MCR_Online	Pleasant	0
121	MCR_Online	Pleasant	90
122	MCR_Online	Pleasant	0
123	MCR_Online	Pleasant	0
124	MCR_Online	Pleasant	40
125	MCR_Online	Pleasant	100
126	MCR_Online	Pleasant	0
127	MCR_Online	Pleasant	0
128	MCR_Online	Pleasant	30
129	MCR_Online	Pleasant	0
130	MCR_Online	Pleasant	0
131	MCR_Online	Pleasant	0
132	MCR_Online	Pleasant	0
133	MCR_Online	Pleasant	0
134	MCR_Online	Pleasant	0
135	MCR_Online	Pleasant	20
136	MCR_Online	Pleasant	0
137	MCR_Online	Pleasant	0
138	MCR_Online	Pleasant	0
139	MCR_Online	Pleasant	0
140	MCR_Online	Pleasant	20
141	MCR_Online	Pleasant	0
142	MCR_Online	Pleasant	0
143	MCR_Online	Pleasant	0
144	MCR_Online	Pleasant	0
145	MCR_Online	Pleasant	0
146	MCR_Online	Pleasant	0
147	MCR_Online	Pleasant	0
148	MCR_Online	Pleasant	0
149	MCR_Online	Pleasant	0
150	MCR_Online	Pleasant	0
151	MCR_Online	Pleasant	0
152	MCR_Online	Pleasant	0
153	MCR_Online	Pleasant	0
154	MCR_Online	Pleasant	40
155	MCR_Online	Pleasant	0
1	LAB_VR	Uneventful	-68
2	LAB_VR	Uneventful	-40
3	LAB_VR	Uneventful	-2
4	LAB_VR	Uneventful	-73
5	LAB_VR	Uneventful	-95
6	LAB_VR	Uneventful	-50
7	LAB_VR	Uneventful	-60
8	LAB_VR	Uneventful	-28
9	LAB_VR	Uneventful	0
10	LAB_VR	Uneventful	0
11	LAB_VR	Uneventful	-48
12	LAB_VR	Uneventful	-25
13	LAB_VR	Uneventful	-14
14	LAB_VR	Uneventful	-92
15	LAB_VR	Uneventful	0
16	LAB_VR	Uneventful	-84
17	LAB_VR	Uneventful	-66
18	LAB_VR	Uneventful	-7
19	LAB_VR	Uneventful	0
20	LAB_VR	Uneventful	-60
21	LAB_VR	Uneventful	-31
22	LAB_VR	Uneventful	-82
23	LAB_VR	Uneventful	-35
24	LAB_VR	Uneventful	-70
25	LAB_VR	Uneventful	-50
26	LAB_VR	Uneventful	-72
27	LAB_VR	Uneventful	-61
28	LAB_VR	Uneventful	0
29	LAB_VR	Uneventful	-10
30	LAB_VR	Uneventful	-50
31	LAB_VR	Uneventful	-60
32	LAB_VR	Uneventful	-62
33	LAB_VR	Uneventful	0
34	LAB_VR	Uneventful	-45
35	LAB_VR	Uneventful	-35
36	LAB_VR	Uneventful	-85
76	MCR_Online	Uneventful	-30
77	MCR_Online	Uneventful	0
78	MCR_Online	Uneventful	-40
79	MCR_Online	Uneventful	-70
80	MCR_Online	Uneventful	-40
81	MCR_Online	Uneventful	-20
82	MCR_Online	Uneventful	-80
83	MCR_Online	Uneventful	0
84	MCR_Online	Uneventful	-50
85	MCR_Online	Uneventful	-30
86	MCR_Online	Uneventful	-40
87	MCR_Online	Uneventful	-40
88	MCR_Online	Uneventful	-70
89	MCR_Online	Uneventful	-50
90	MCR_Online	Uneventful	-90
91	MCR_Online	Uneventful	-30
92	MCR_Online	Uneventful	-70
93	MCR_Online	Uneventful	-80
94	MCR_Online	Uneventful	-30
95	MCR_Online	Uneventful	-20
96	MCR_Online	Uneventful	-30
97	MCR_Online	Uneventful	-50
98	MCR_Online	Uneventful	-20
99	MCR_Online	Uneventful	-10
100	MCR_Online	Uneventful	-20
101	MCR_Online	Uneventful	-50
102	MCR_Online	Uneventful	-40
103	MCR_Online	Uneventful	-20
104	MCR_Online	Uneventful	-40
105	MCR_Online	Uneventful	-50
106	MCR_Online	Uneventful	0
107	MCR_Online	Uneventful	-80
108	MCR_Online	Uneventful	-50
109	MCR_Online	Uneventful	-40
110	MCR_Online	Uneventful	-30
111	MCR_Online	Uneventful	-20
112	MCR_Online	Uneventful	-90
113	MCR_Online	Uneventful	-50
114	MCR_Online	Uneventful	-30
115	MCR_Online	Uneventful	0
116	MCR_Online	Uneventful	0
117	MCR_Online	Uneventful	0
118	MCR_Online	Uneventful	-30
119	MCR_Online	Uneventful	0
120	MCR_Online	Uneventful	0
121	MCR_Online	Uneventful	-80
122	MCR_Online	Uneventful	-50
123	MCR_Online	Uneventful	0
124	MCR_Online	Uneventful	-40
125	MCR_Online	Uneventful	0
126	MCR_Online	Uneventful	-10
127	MCR_Online	Uneventful	-100
128	MCR_Online	Uneventful	0
129	MCR_Online	Uneventful	0
130	MCR_Online	Uneventful	-40
131	MCR_Online	Uneventful	0
132	MCR_Online	Uneventful	0
133	MCR_Online	Uneventful	-90
134	MCR_Online	Uneventful	0
135	MCR_Online	Uneventful	-40
136	MCR_Online	Uneventful	-10
137	MCR_Online	Uneventful	0
138	MCR_Online	Uneventful	-80
139	MCR_Online	Uneventful	-30
140	MCR_Online	Uneventful	-40
141	MCR_Online	Uneventful	-80
142	MCR_Online	Uneventful	-40
143	MCR_Online	Uneventful	-20
144	MCR_Online	Uneventful	-40
145	MCR_Online	Uneventful	-30
146	MCR_Online	Uneventful	-40
147	MCR_Online	Uneventful	0
148	MCR_Online	Uneventful	-40
149	MCR_Online	Uneventful	-70
150	MCR_Online	Uneventful	0
151	MCR_Online	Uneventful	-10
152	MCR_Online	Uneventful	0
153	MCR_Online	Uneventful	0
154	MCR_Online	Uneventful	-20
155	MCR_Online	Uneventful	0
1	LAB_VR	Eventful	0
2	LAB_VR	Eventful	0
3	LAB_VR	Eventful	0
4	LAB_VR	Eventful	0
5	LAB_VR	Eventful	0
6	LAB_VR	Eventful	0
7	LAB_VR	Eventful	0
8	LAB_VR	Eventful	0
9	LAB_VR	Eventful	50
10	LAB_VR	Eventful	7
11	LAB_VR	Eventful	0
12	LAB_VR	Eventful	0
13	LAB_VR	Eventful	0
14	LAB_VR	Eventful	0
15	LAB_VR	Eventful	0
16	LAB_VR	Eventful	0
17	LAB_VR	Eventful	0
18	LAB_VR	Eventful	0
19	LAB_VR	Eventful	3
20	LAB_VR	Eventful	0
21	LAB_VR	Eventful	0
22	LAB_VR	Eventful	0
23	LAB_VR	Eventful	0
24	LAB_VR	Eventful	0
25	LAB_VR	Eventful	0
26	LAB_VR	Eventful	0
27	LAB_VR	Eventful	0
28	LAB_VR	Eventful	35
29	LAB_VR	Eventful	0
30	LAB_VR	Eventful	0
31	LAB_VR	Eventful	0
32	LAB_VR	Eventful	0
33	LAB_VR	Eventful	-10
34	LAB_VR	Eventful	0
35	LAB_VR	Eventful	0
36	LAB_VR	Eventful	0
76	MCR_Online	Eventful	0
77	MCR_Online	Eventful	30
78	MCR_Online	Eventful	0
79	MCR_Online	Eventful	0
80	MCR_Online	Eventful	0
81	MCR_Online	Eventful	0
82	MCR_Online	Eventful	0
83	MCR_Online	Eventful	0
84	MCR_Online	Eventful	0
85	MCR_Online	Eventful	0
86	MCR_Online	Eventful	0
87	MCR_Online	Eventful	0
88	MCR_Online	Eventful	0
89	MCR_Online	Eventful	0
90	MCR_Online	Eventful	0
91	MCR_Online	Eventful	0
92	MCR_Online	Eventful	0
93	MCR_Online	Eventful	0
94	MCR_Online	Eventful	0
95	MCR_Online	Eventful	0
96	MCR_Online	Eventful	0
97	MCR_Online	Eventful	0
98	MCR_Online	Eventful	0
99	MCR_Online	Eventful	0
100	MCR_Online	Eventful	0
101	MCR_Online	Eventful	0
102	MCR_Online	Eventful	0
103	MCR_Online	Eventful	0
104	MCR_Online	Eventful	0
105	MCR_Online	Eventful	0
106	MCR_Online	Eventful	20
107	MCR_Online	Eventful	0
108	MCR_Online	Eventful	0
109	MCR_Online	Eventful	0
110	MCR_Online	Eventful	0
111	MCR_Online	Eventful	0
112	MCR_Online	Eventful	0
113	MCR_Online	Eventful	0
114	MCR_Online	Eventful	0
115	MCR_Online	Eventful	60
116	MCR_Online	Eventful	70
117	MCR_Online	Eventful	50
118	MCR_Online	Eventful	0
119	MCR_Online	Eventful	30
120	MCR_Online	Eventful	20
121	MCR_Online	Eventful	0
122	MCR_Online	Eventful	0
123	MCR_Online	Eventful	100
124	MCR_Online	Eventful	0
125	MCR_Online	Eventful	100
126	MCR_Online	Eventful	0
127	MCR_Online	Eventful	0
128	MCR_Online	Eventful	30
129	MCR_Online	Eventful	40
130	MCR_Online	Eventful	0
131	MCR_Online	Eventful	60
132	MCR_Online	Eventful	50
133	MCR_Online	Eventful	0
134	MCR_Online	Eventful	20
135	MCR_Online	Eventful	0
136	MCR_Online	Eventful	0
137	MCR_Online	Eventful	30
138	MCR_Online	Eventful	0
139	MCR_Online	Eventful	0
140	MCR_Online	Eventful	0
141	MCR_Online	Eventful	0
142	MCR_Online	Eventful	0
143	MCR_Online	Eventful	0
144	MCR_Online	Eventful	0
145	MCR_Online	Eventful	0
146	MCR_Online	Eventful	0
147	MCR_Online	Eventful	10
148	MCR_Online	Eventful	0
149	MCR_Online	Eventful	0
150	MCR_Online	Eventful	20
151	MCR_Online	Eventful	0
152	MCR_Online	Eventful	0
153	MCR_Online	Eventful	0
154	MCR_Online	Eventful	0
155	MCR_Online	Eventful	20
1	LAB_VR	Monotonous	0
2	LAB_VR	Monotonous	-60
3	LAB_VR	Monotonous	-37
4	LAB_VR	Monotonous	-60
5	LAB_VR	Monotonous	-96
6	LAB_VR	Monotonous	0
7	LAB_VR	Monotonous	-25
8	LAB_VR	Monotonous	0
9	LAB_VR	Monotonous	0
10	LAB_VR	Monotonous	0
11	LAB_VR	Monotonous	-32
12	LAB_VR	Monotonous	-10
13	LAB_VR	Monotonous	-32
14	LAB_VR	Monotonous	-63
15	LAB_VR	Monotonous	0
16	LAB_VR	Monotonous	-16
17	LAB_VR	Monotonous	-48
18	LAB_VR	Monotonous	0
19	LAB_VR	Monotonous	-19
20	LAB_VR	Monotonous	0
21	LAB_VR	Monotonous	-41
22	LAB_VR	Monotonous	-84
23	LAB_VR	Monotonous	0
24	LAB_VR	Monotonous	0
25	LAB_VR	Monotonous	0
26	LAB_VR	Monotonous	-13
27	LAB_VR	Monotonous	-53
28	LAB_VR	Monotonous	0
29	LAB_VR	Monotonous	-20
30	LAB_VR	Monotonous	0
31	LAB_VR	Monotonous	-26
32	LAB_VR	Monotonous	-78
33	LAB_VR	Monotonous	0
34	LAB_VR	Monotonous	-53
35	LAB_VR	Monotonous	-35
36	LAB_VR	Monotonous	-55
76	MCR_Online	Monotonous	-30
77	MCR_Online	Monotonous	-90
78	MCR_Online	Monotonous	-40
79	MCR_Online	Monotonous	-60
80	MCR_Online	Monotonous	-80
81	MCR_Online	Monotonous	-50
82	MCR_Online	Monotonous	-60
83	MCR_Online	Monotonous	-20
84	MCR_Online	Monotonous	-80
85	MCR_Online	Monotonous	-30
86	MCR_Online	Monotonous	-30
87	MCR_Online	Monotonous	-40
88	MCR_Online	Monotonous	-80
89	MCR_Online	Monotonous	-50
90	MCR_Online	Monotonous	-90
91	MCR_Online	Monotonous	-50
92	MCR_Online	Monotonous	-80
93	MCR_Online	Monotonous	-70
94	MCR_Online	Monotonous	-40
95	MCR_Online	Monotonous	0
96	MCR_Online	Monotonous	-20
97	MCR_Online	Monotonous	-30
98	MCR_Online	Monotonous	-10
99	MCR_Online	Monotonous	-10
100	MCR_Online	Monotonous	-30
101	MCR_Online	Monotonous	-10
102	MCR_Online	Monotonous	-40
103	MCR_Online	Monotonous	-60
104	MCR_Online	Monotonous	-100
105	MCR_Online	Monotonous	-50
106	MCR_Online	Monotonous	-50
107	MCR_Online	Monotonous	-90
108	MCR_Online	Monotonous	-70
109	MCR_Online	Monotonous	-50
110	MCR_Online	Monotonous	0
111	MCR_Online	Monotonous	-60
112	MCR_Online	Monotonous	-90
113	MCR_Online	Monotonous	-60
114	MCR_Online	Monotonous	0
115	MCR_Online	Monotonous	0
116	MCR_Online	Monotonous	0
117	MCR_Online	Monotonous	-60
118	MCR_Online	Monotonous	-70
119	MCR_Online	Monotonous	-60
120	MCR_Online	Monotonous	-50
121	MCR_Online	Monotonous	-80
122	MCR_Online	Monotonous	-20
123	MCR_Online	Monotonous	-100
124	MCR_Online	Monotonous	-40
125	MCR_Online	Monotonous	0
126	MCR_Online	Monotonous	0
127	MCR_Online	Monotonous	-100
128	MCR_Online	Monotonous	-20
129	MCR_Online	Monotonous	-40
130	MCR_Online	Monotonous	-40
131	MCR_Online	Monotonous	-30
132	MCR_Online	Monotonous	-90
133	MCR_Online	Monotonous	-70
134	MCR_Online	Monotonous	-10
135	MCR_Online	Monotonous	-70
136	MCR_Online	Monotonous	-30
137	MCR_Online	Monotonous	-10
138	MCR_Online	Monotonous	-90
139	MCR_Online	Monotonous	-60
140	MCR_Online	Monotonous	-40
141	MCR_Online	Monotonous	-100
142	MCR_Online	Monotonous	-70
143	MCR_Online	Monotonous	-20
144	MCR_Online	Monotonous	-40
145	MCR_Online	Monotonous	-40
146	MCR_Online	Monotonous	-60
147	MCR_Online	Monotonous	-20
148	MCR_Online	Monotonous	-80
149	MCR_Online	Monotonous	-80
150	MCR_Online	Monotonous	0
151	MCR_Online	Monotonous	-40
152	MCR_Online	Monotonous	-80
153	MCR_Online	Monotonous	-50
154	MCR_Online	Monotonous	0
155	MCR_Online	Monotonous	-50
1	LAB_VR	Vibrant	-10
2	LAB_VR	Vibrant	0
3	LAB_VR	Vibrant	0
4	LAB_VR	Vibrant	0
5	LAB_VR	Vibrant	0
6	LAB_VR	Vibrant	14
7	LAB_VR	Vibrant	0
8	LAB_VR	Vibrant	50
9	LAB_VR	Vibrant	6
10	LAB_VR	Vibrant	4
11	LAB_VR	Vibrant	0
12	LAB_VR	Vibrant	0
13	LAB_VR	Vibrant	0
14	LAB_VR	Vibrant	0
15	LAB_VR	Vibrant	0
16	LAB_VR	Vibrant	0
17	LAB_VR	Vibrant	0
18	LAB_VR	Vibrant	11
19	LAB_VR	Vibrant	0
20	LAB_VR	Vibrant	55
21	LAB_VR	Vibrant	0
22	LAB_VR	Vibrant	0
23	LAB_VR	Vibrant	5
24	LAB_VR	Vibrant	5
25	LAB_VR	Vibrant	5
26	LAB_VR	Vibrant	0
27	LAB_VR	Vibrant	0
28	LAB_VR	Vibrant	50
29	LAB_VR	Vibrant	0
30	LAB_VR	Vibrant	30
31	LAB_VR	Vibrant	0
32	LAB_VR	Vibrant	0
33	LAB_VR	Vibrant	8
34	LAB_VR	Vibrant	0
35	LAB_VR	Vibrant	0
36	LAB_VR	Vibrant	0
76	MCR_Online	Vibrant	0
77	MCR_Online	Vibrant	0
78	MCR_Online	Vibrant	0
79	MCR_Online	Vibrant	0
80	MCR_Online	Vibrant	0
81	MCR_Online	Vibrant	0
82	MCR_Online	Vibrant	0
83	MCR_Online	Vibrant	0
84	MCR_Online	Vibrant	0
85	MCR_Online	Vibrant	0
86	MCR_Online	Vibrant	0
87	MCR_Online	Vibrant	0
88	MCR_Online	Vibrant	0
89	MCR_Online	Vibrant	0
90	MCR_Online	Vibrant	0
91	MCR_Online	Vibrant	0
92	MCR_Online	Vibrant	0
93	MCR_Online	Vibrant	0
94	MCR_Online	Vibrant	0
95	MCR_Online	Vibrant	0
96	MCR_Online	Vibrant	0
97	MCR_Online	Vibrant	0
98	MCR_Online	Vibrant	0
99	MCR_Online	Vibrant	0
100	MCR_Online	Vibrant	0
101	MCR_Online	Vibrant	0
102	MCR_Online	Vibrant	0
103	MCR_Online	Vibrant	0
104	MCR_Online	Vibrant	0
105	MCR_Online	Vibrant	0
106	MCR_Online	Vibrant	0
107	MCR_Online	Vibrant	0
108	MCR_Online	Vibrant	0
109	MCR_Online	Vibrant	0
110	MCR_Online	Vibrant	0
111	MCR_Online	Vibrant	0
112	MCR_Online	Vibrant	0
113	MCR_Online	Vibrant	0
114	MCR_Online	Vibrant	10
115	MCR_Online	Vibrant	0
116	MCR_Online	Vibrant	40
117	MCR_Online	Vibrant	0
118	MCR_Online	Vibrant	0
119	MCR_Online	Vibrant	0
120	MCR_Online	Vibrant	0
121	MCR_Online	Vibrant	0
122	MCR_Online	Vibrant	0
123	MCR_Online	Vibrant	0
124	MCR_Online	Vibrant	0
125	MCR_Online	Vibrant	100
126	MCR_Online	Vibrant	0
127	MCR_Online	Vibrant	0
128	MCR_Online	Vibrant	0
129	MCR_Online	Vibrant	0
130	MCR_Online	Vibrant	0
131	MCR_Online	Vibrant	0
132	MCR_Online	Vibrant	0
133	MCR_Online	Vibrant	0
134	MCR_Online	Vibrant	0
135	MCR_Online	Vibrant	0
136	MCR_Online	Vibrant	0
137	MCR_Online	Vibrant	0
138	MCR_Online	Vibrant	0
139	MCR_Online	Vibrant	0
140	MCR_Online	Vibrant	0
141	MCR_Online	Vibrant	0
142	MCR_Online	Vibrant	0
143	MCR_Online	Vibrant	0
144	MCR_Online	Vibrant	0
145	MCR_Online	Vibrant	0
146	MCR_Online	Vibrant	0
147	MCR_Online	Vibrant	0
148	MCR_Online	Vibrant	0
149	MCR_Online	Vibrant	0
150	MCR_Online	Vibrant	100
151	MCR_Online	Vibrant	0
152	MCR_Online	Vibrant	0
153	MCR_Online	Vibrant	0
154	MCR_Online	Vibrant	70
155	MCR_Online	Vibrant	0

## Sheet: Market_Busy
ID	Dataset	PAQs	Value
1	LAB_VR	Chaotic	-40
2	LAB_VR	Chaotic	-75
3	LAB_VR	Chaotic	-87
4	LAB_VR	Chaotic	0
5	LAB_VR	Chaotic	-68
6	LAB_VR	Chaotic	-45
7	LAB_VR	Chaotic	-25
8	LAB_VR	Chaotic	-23
9	LAB_VR	Chaotic	0
10	LAB_VR	Chaotic	-39
11	LAB_VR	Chaotic	-26
12	LAB_VR	Chaotic	-45
13	LAB_VR	Chaotic	-32
14	LAB_VR	Chaotic	-42
15	LAB_VR	Chaotic	-68
16	LAB_VR	Chaotic	0
17	LAB_VR	Chaotic	-43
18	LAB_VR	Chaotic	-67
19	LAB_VR	Chaotic	-26
20	LAB_VR	Chaotic	-10
21	LAB_VR	Chaotic	-2
22	LAB_VR	Chaotic	-27
23	LAB_VR	Chaotic	0
24	LAB_VR	Chaotic	0
25	LAB_VR	Chaotic	-60
26	LAB_VR	Chaotic	0
27	LAB_VR	Chaotic	0
28	LAB_VR	Chaotic	0
29	LAB_VR	Chaotic	-30
30	LAB_VR	Chaotic	0
31	LAB_VR	Chaotic	-47
32	LAB_VR	Chaotic	-70
33	LAB_VR	Chaotic	-49
34	LAB_VR	Chaotic	0
35	LAB_VR	Chaotic	-40
36	LAB_VR	Chaotic	-10
76	MCR_Online	Chaotic	-60
77	MCR_Online	Chaotic	-90
78	MCR_Online	Chaotic	-70
79	MCR_Online	Chaotic	-20
80	MCR_Online	Chaotic	-40
81	MCR_Online	Chaotic	-60
82	MCR_Online	Chaotic	0
83	MCR_Online	Chaotic	-90
84	MCR_Online	Chaotic	-80
85	MCR_Online	Chaotic	-40
86	MCR_Online	Chaotic	0
87	MCR_Online	Chaotic	-20
88	MCR_Online	Chaotic	-50
89	MCR_Online	Chaotic	-10
90	MCR_Online	Chaotic	0
91	MCR_Online	Chaotic	-30
92	MCR_Online	Chaotic	0
93	MCR_Online	Chaotic	-80
94	MCR_Online	Chaotic	0
95	MCR_Online	Chaotic	-50
96	MCR_Online	Chaotic	-70
97	MCR_Online	Chaotic	-50
98	MCR_Online	Chaotic	-70
99	MCR_Online	Chaotic	-50
100	MCR_Online	Chaotic	-30
101	MCR_Online	Chaotic	-30
102	MCR_Online	Chaotic	0
103	MCR_Online	Chaotic	-30
104	MCR_Online	Chaotic	-60
105	MCR_Online	Chaotic	-70
106	MCR_Online	Chaotic	0
107	MCR_Online	Chaotic	-100
108	MCR_Online	Chaotic	-80
109	MCR_Online	Chaotic	-70
110	MCR_Online	Chaotic	-10
111	MCR_Online	Chaotic	-30
112	MCR_Online	Chaotic	-80
113	MCR_Online	Chaotic	-80
114	MCR_Online	Chaotic	-80
115	MCR_Online	Chaotic	-80
116	MCR_Online	Chaotic	-90
117	MCR_Online	Chaotic	0
118	MCR_Online	Chaotic	-20
119	MCR_Online	Chaotic	-50
120	MCR_Online	Chaotic	-100
121	MCR_Online	Chaotic	-70
122	MCR_Online	Chaotic	-30
123	MCR_Online	Chaotic	-30
124	MCR_Online	Chaotic	-50
125	MCR_Online	Chaotic	-80
126	MCR_Online	Chaotic	-10
127	MCR_Online	Chaotic	-50
128	MCR_Online	Chaotic	-60
129	MCR_Online	Chaotic	0
130	MCR_Online	Chaotic	-40
131	MCR_Online	Chaotic	-30
132	MCR_Online	Chaotic	-20
133	MCR_Online	Chaotic	-30
134	MCR_Online	Chaotic	0
135	MCR_Online	Chaotic	-40
136	MCR_Online	Chaotic	0
137	MCR_Online	Chaotic	-30
138	MCR_Online	Chaotic	-50
139	MCR_Online	Chaotic	-70
140	MCR_Online	Chaotic	-50
141	MCR_Online	Chaotic	-40
142	MCR_Online	Chaotic	-30
143	MCR_Online	Chaotic	-30
144	MCR_Online	Chaotic	-50
145	MCR_Online	Chaotic	-20
146	MCR_Online	Chaotic	-20
147	MCR_Online	Chaotic	-70
148	MCR_Online	Chaotic	-70
149	MCR_Online	Chaotic	-40
150	MCR_Online	Chaotic	-100
151	MCR_Online	Chaotic	-50
152	MCR_Online	Chaotic	-40
153	MCR_Online	Chaotic	0
154	MCR_Online	Chaotic	0
155	MCR_Online	Chaotic	-70
1	LAB_VR	Calm	0
2	LAB_VR	Calm	0
3	LAB_VR	Calm	0
4	LAB_VR	Calm	10
5	LAB_VR	Calm	0
6	LAB_VR	Calm	0
7	LAB_VR	Calm	0
8	LAB_VR	Calm	0
9	LAB_VR	Calm	51
10	LAB_VR	Calm	0
11	LAB_VR	Calm	0
12	LAB_VR	Calm	0
13	LAB_VR	Calm	0
14	LAB_VR	Calm	0
15	LAB_VR	Calm	0
16	LAB_VR	Calm	69
17	LAB_VR	Calm	0
18	LAB_VR	Calm	0
19	LAB_VR	Calm	0
20	LAB_VR	Calm	0
21	LAB_VR	Calm	0
22	LAB_VR	Calm	0
23	LAB_VR	Calm	60
24	LAB_VR	Calm	5
25	LAB_VR	Calm	0
26	LAB_VR	Calm	25
27	LAB_VR	Calm	11
28	LAB_VR	Calm	60
29	LAB_VR	Calm	0
30	LAB_VR	Calm	10
31	LAB_VR	Calm	0
32	LAB_VR	Calm	0
33	LAB_VR	Calm	0
34	LAB_VR	Calm	46
35	LAB_VR	Calm	0
36	LAB_VR	Calm	0
76	MCR_Online	Calm	0
77	MCR_Online	Calm	0
78	MCR_Online	Calm	0
79	MCR_Online	Calm	0
80	MCR_Online	Calm	0
81	MCR_Online	Calm	0
82	MCR_Online	Calm	40
83	MCR_Online	Calm	0
84	MCR_Online	Calm	0
85	MCR_Online	Calm	0
86	MCR_Online	Calm	50
87	MCR_Online	Calm	0
88	MCR_Online	Calm	0
89	MCR_Online	Calm	0
90	MCR_Online	Calm	20
91	MCR_Online	Calm	0
92	MCR_Online	Calm	20
93	MCR_Online	Calm	0
94	MCR_Online	Calm	10
95	MCR_Online	Calm	0
96	MCR_Online	Calm	0
97	MCR_Online	Calm	0
98	MCR_Online	Calm	0
99	MCR_Online	Calm	0
100	MCR_Online	Calm	0
101	MCR_Online	Calm	0
102	MCR_Online	Calm	40
103	MCR_Online	Calm	0
104	MCR_Online	Calm	0
105	MCR_Online	Calm	0
106	MCR_Online	Calm	40
107	MCR_Online	Calm	0
108	MCR_Online	Calm	0
109	MCR_Online	Calm	0
110	MCR_Online	Calm	0
111	MCR_Online	Calm	0
112	MCR_Online	Calm	0
113	MCR_Online	Calm	0
114	MCR_Online	Calm	0
115	MCR_Online	Calm	0
116	MCR_Online	Calm	0
117	MCR_Online	Calm	20
118	MCR_Online	Calm	0
119	MCR_Online	Calm	0
120	MCR_Online	Calm	0
121	MCR_Online	Calm	0
122	MCR_Online	Calm	0
123	MCR_Online	Calm	0
124	MCR_Online	Calm	0
125	MCR_Online	Calm	0
126	MCR_Online	Calm	0
127	MCR_Online	Calm	0
128	MCR_Online	Calm	0
129	MCR_Online	Calm	20
130	MCR_Online	Calm	0
131	MCR_Online	Calm	0
132	MCR_Online	Calm	0
133	MCR_Online	Calm	0
134	MCR_Online	Calm	10
135	MCR_Online	Calm	0
136	MCR_Online	Calm	0
137	MCR_Online	Calm	0
138	MCR_Online	Calm	0
139	MCR_Online	Calm	0
140	MCR_Online	Calm	0
141	MCR_Online	Calm	0
142	MCR_Online	Calm	0
143	MCR_Online	Calm	0
144	MCR_Online	Calm	0
145	MCR_Online	Calm	0
146	MCR_Online	Calm	0
147	MCR_Online	Calm	0
148	MCR_Online	Calm	0
149	MCR_Online	Calm	0
150	MCR_Online	Calm	0
151	MCR_Online	Calm	0
152	MCR_Online	Calm	0
153	MCR_Online	Calm	70
154	MCR_Online	Calm	40
155	MCR_Online	Calm	0
1	LAB_VR	Annoying	0
2	LAB_VR	Annoying	-77
3	LAB_VR	Annoying	-90
4	LAB_VR	Annoying	0
5	LAB_VR	Annoying	0
6	LAB_VR	Annoying	-51
7	LAB_VR	Annoying	-32
8	LAB_VR	Annoying	-31
9	LAB_VR	Annoying	0
10	LAB_VR	Annoying	0
11	LAB_VR	Annoying	-37
12	LAB_VR	Annoying	-57
13	LAB_VR	Annoying	0
14	LAB_VR	Annoying	-56
15	LAB_VR	Annoying	-83
16	LAB_VR	Annoying	0
17	LAB_VR	Annoying	-60
18	LAB_VR	Annoying	0
19	LAB_VR	Annoying	-45
20	LAB_VR	Annoying	0
21	LAB_VR	Annoying	0
22	LAB_VR	Annoying	-49
23	LAB_VR	Annoying	0
24	LAB_VR	Annoying	-24
25	LAB_VR	Annoying	0
26	LAB_VR	Annoying	0
27	LAB_VR	Annoying	0
28	LAB_VR	Annoying	-50
29	LAB_VR	Annoying	-59
30	LAB_VR	Annoying	0
31	LAB_VR	Annoying	0
32	LAB_VR	Annoying	-102
33	LAB_VR	Annoying	-82
34	LAB_VR	Annoying	0
35	LAB_VR	Annoying	-75
36	LAB_VR	Annoying	-46
76	MCR_Online	Annoying	-30
77	MCR_Online	Annoying	-90
78	MCR_Online	Annoying	0
79	MCR_Online	Annoying	-30
80	MCR_Online	Annoying	-10
81	MCR_Online	Annoying	-60
82	MCR_Online	Annoying	-20
83	MCR_Online	Annoying	-70
84	MCR_Online	Annoying	0
85	MCR_Online	Annoying	0
86	MCR_Online	Annoying	0
87	MCR_Online	Annoying	0
88	MCR_Online	Annoying	0
89	MCR_Online	Annoying	0
90	MCR_Online	Annoying	0
91	MCR_Online	Annoying	-50
92	MCR_Online	Annoying	0
93	MCR_Online	Annoying	-40
94	MCR_Online	Annoying	0
95	MCR_Online	Annoying	-40
96	MCR_Online	Annoying	-60
97	MCR_Online	Annoying	-70
98	MCR_Online	Annoying	-50
99	MCR_Online	Annoying	-50
100	MCR_Online	Annoying	-20
101	MCR_Online	Annoying	0
102	MCR_Online	Annoying	0
103	MCR_Online	Annoying	-10
104	MCR_Online	Annoying	-40
105	MCR_Online	Annoying	-10
106	MCR_Online	Annoying	-40
107	MCR_Online	Annoying	-100
108	MCR_Online	Annoying	-50
109	MCR_Online	Annoying	-20
110	MCR_Online	Annoying	0
111	MCR_Online	Annoying	-10
112	MCR_Online	Annoying	-70
113	MCR_Online	Annoying	-70
114	MCR_Online	Annoying	-80
115	MCR_Online	Annoying	-30
116	MCR_Online	Annoying	-100
117	MCR_Online	Annoying	0
118	MCR_Online	Annoying	-20
119	MCR_Online	Annoying	0
120	MCR_Online	Annoying	-90
121	MCR_Online	Annoying	-60
122	MCR_Online	Annoying	-20
123	MCR_Online	Annoying	0
124	MCR_Online	Annoying	0
125	MCR_Online	Annoying	0
126	MCR_Online	Annoying	-10
127	MCR_Online	Annoying	0
128	MCR_Online	Annoying	0
129	MCR_Online	Annoying	0
130	MCR_Online	Annoying	0
131	MCR_Online	Annoying	-30
132	MCR_Online	Annoying	-10
133	MCR_Online	Annoying	-40
134	MCR_Online	Annoying	0
135	MCR_Online	Annoying	-30
136	MCR_Online	Annoying	0
137	MCR_Online	Annoying	-20
138	MCR_Online	Annoying	0
139	MCR_Online	Annoying	-70
140	MCR_Online	Annoying	-50
141	MCR_Online	Annoying	0
142	MCR_Online	Annoying	-10
143	MCR_Online	Annoying	0
144	MCR_Online	Annoying	-50
145	MCR_Online	Annoying	-20
146	MCR_Online	Annoying	0
147	MCR_Online	Annoying	-60
148	MCR_Online	Annoying	-30
149	MCR_Online	Annoying	0
150	MCR_Online	Annoying	0
151	MCR_Online	Annoying	-40
152	MCR_Online	Annoying	-40
153	MCR_Online	Annoying	-40
154	MCR_Online	Annoying	0
155	MCR_Online	Annoying	0
1	LAB_VR	Pleasant	20
2	LAB_VR	Pleasant	0
3	LAB_VR	Pleasant	0
4	LAB_VR	Pleasant	-4
5	LAB_VR	Pleasant	-73
6	LAB_VR	Pleasant	0
7	LAB_VR	Pleasant	0
8	LAB_VR	Pleasant	0
9	LAB_VR	Pleasant	50
10	LAB_VR	Pleasant	-49
11	LAB_VR	Pleasant	0
12	LAB_VR	Pleasant	0
13	LAB_VR	Pleasant	-45
14	LAB_VR	Pleasant	0
15	LAB_VR	Pleasant	0
16	LAB_VR	Pleasant	-16
17	LAB_VR	Pleasant	0
18	LAB_VR	Pleasant	-85
19	LAB_VR	Pleasant	0
20	LAB_VR	Pleasant	-30
21	LAB_VR	Pleasant	-23
22	LAB_VR	Pleasant	0
23	LAB_VR	Pleasant	-23
24	LAB_VR	Pleasant	0
25	LAB_VR	Pleasant	-85
26	LAB_VR	Pleasant	-26
27	LAB_VR	Pleasant	-27
28	LAB_VR	Pleasant	0
29	LAB_VR	Pleasant	0
30	LAB_VR	Pleasant	-30
31	LAB_VR	Pleasant	-78
32	LAB_VR	Pleasant	0
33	LAB_VR	Pleasant	0
34	LAB_VR	Pleasant	-34
35	LAB_VR	Pleasant	0
36	LAB_VR	Pleasant	0
76	MCR_Online	Pleasant	0
77	MCR_Online	Pleasant	0
78	MCR_Online	Pleasant	30
79	MCR_Online	Pleasant	0
80	MCR_Online	Pleasant	0
81	MCR_Online	Pleasant	0
82	MCR_Online	Pleasant	0
83	MCR_Online	Pleasant	0
84	MCR_Online	Pleasant	80
85	MCR_Online	Pleasant	20
86	MCR_Online	Pleasant	30
87	MCR_Online	Pleasant	20
88	MCR_Online	Pleasant	20
89	MCR_Online	Pleasant	40
90	MCR_Online	Pleasant	30
91	MCR_Online	Pleasant	0
92	MCR_Online	Pleasant	60
93	MCR_Online	Pleasant	0
94	MCR_Online	Pleasant	50
95	MCR_Online	Pleasant	0
96	MCR_Online	Pleasant	0
97	MCR_Online	Pleasant	0
98	MCR_Online	Pleasant	0
99	MCR_Online	Pleasant	0
100	MCR_Online	Pleasant	0
101	MCR_Online	Pleasant	10
102	MCR_Online	Pleasant	50
103	MCR_Online	Pleasant	0
104	MCR_Online	Pleasant	0
105	MCR_Online	Pleasant	0
106	MCR_Online	Pleasant	0
107	MCR_Online	Pleasant	0
108	MCR_Online	Pleasant	0
109	MCR_Online	Pleasant	0
110	MCR_Online	Pleasant	10
111	MCR_Online	Pleasant	0
112	MCR_Online	Pleasant	0
113	MCR_Online	Pleasant	0
114	MCR_Online	Pleasant	0
115	MCR_Online	Pleasant	0
116	MCR_Online	Pleasant	0
117	MCR_Online	Pleasant	20
118	MCR_Online	Pleasant	0
119	MCR_Online	Pleasant	20
120	MCR_Online	Pleasant	0
121	MCR_Online	Pleasant	0
122	MCR_Online	Pleasant	0
123	MCR_Online	Pleasant	0
124	MCR_Online	Pleasant	50
125	MCR_Online	Pleasant	80
126	MCR_Online	Pleasant	0
127	MCR_Online	Pleasant	70
128	MCR_Online	Pleasant	40
129	MCR_Online	Pleasant	10
130	MCR_Online	Pleasant	40
131	MCR_Online	Pleasant	0
132	MCR_Online	Pleasant	0
133	MCR_Online	Pleasant	0
134	MCR_Online	Pleasant	10
135	MCR_Online	Pleasant	0
136	MCR_Online	Pleasant	0
137	MCR_Online	Pleasant	0
138	MCR_Online	Pleasant	60
139	MCR_Online	Pleasant	0
140	MCR_Online	Pleasant	0
141	MCR_Online	Pleasant	20
142	MCR_Online	Pleasant	0
143	MCR_Online	Pleasant	10
144	MCR_Online	Pleasant	0
145	MCR_Online	Pleasant	0
146	MCR_Online	Pleasant	20
147	MCR_Online	Pleasant	0
148	MCR_Online	Pleasant	0
149	MCR_Online	Pleasant	20
150	MCR_Online	Pleasant	100
151	MCR_Online	Pleasant	0
152	MCR_Online	Pleasant	0
153	MCR_Online	Pleasant	0
154	MCR_Online	Pleasant	30
155	MCR_Online	Pleasant	30
1	LAB_VR	Uneventful	0
2	LAB_VR	Uneventful	0
3	LAB_VR	Uneventful	0
4	LAB_VR	Uneventful	0
5	LAB_VR	Uneventful	68
6	LAB_VR	Uneventful	0
7	LAB_VR	Uneventful	0
8	LAB_VR	Uneventful	0
9	LAB_VR	Uneventful	0
10	LAB_VR	Uneventful	0
11	LAB_VR	Uneventful	0
12	LAB_VR	Uneventful	0
13	LAB_VR	Uneventful	0
14	LAB_VR	Uneventful	0
15	LAB_VR	Uneventful	-15
16	LAB_VR	Uneventful	0
17	LAB_VR	Uneventful	0
18	LAB_VR	Uneventful	0
19	LAB_VR	Uneventful	0
20	LAB_VR	Uneventful	-30
21	LAB_VR	Uneventful	2
22	LAB_VR	Uneventful	0
23	LAB_VR	Uneventful	0
24	LAB_VR	Uneventful	0
25	LAB_VR	Uneventful	0
26	LAB_VR	Uneventful	0
27	LAB_VR	Uneventful	0
28	LAB_VR	Uneventful	-50
29	LAB_VR	Uneventful	-29
30	LAB_VR	Uneventful	0
31	LAB_VR	Uneventful	47
32	LAB_VR	Uneventful	0
33	LAB_VR	Uneventful	-33
34	LAB_VR	Uneventful	0
35	LAB_VR	Uneventful	-35
36	LAB_VR	Uneventful	0
76	MCR_Online	Uneventful	0
77	MCR_Online	Uneventful	0
78	MCR_Online	Uneventful	0
79	MCR_Online	Uneventful	0
80	MCR_Online	Uneventful	0
81	MCR_Online	Uneventful	0
82	MCR_Online	Uneventful	0
83	MCR_Online	Uneventful	0
84	MCR_Online	Uneventful	0
85	MCR_Online	Uneventful	0
86	MCR_Online	Uneventful	0
87	MCR_Online	Uneventful	0
88	MCR_Online	Uneventful	0
89	MCR_Online	Uneventful	0
90	MCR_Online	Uneventful	0
91	MCR_Online	Uneventful	0
92	MCR_Online	Uneventful	0
93	MCR_Online	Uneventful	0
94	MCR_Online	Uneventful	0
95	MCR_Online	Uneventful	0
96	MCR_Online	Uneventful	0
97	MCR_Online	Uneventful	0
98	MCR_Online	Uneventful	0
99	MCR_Online	Uneventful	0
100	MCR_Online	Uneventful	0
101	MCR_Online	Uneventful	0
102	MCR_Online	Uneventful	0
103	MCR_Online	Uneventful	0
104	MCR_Online	Uneventful	0
105	MCR_Online	Uneventful	0
106	MCR_Online	Uneventful	0
107	MCR_Online	Uneventful	0
108	MCR_Online	Uneventful	0
109	MCR_Online	Uneventful	0
110	MCR_Online	Uneventful	0
111	MCR_Online	Uneventful	0
112	MCR_Online	Uneventful	0
113	MCR_Online	Uneventful	0
114	MCR_Online	Uneventful	0
115	MCR_Online	Uneventful	0
116	MCR_Online	Uneventful	0
117	MCR_Online	Uneventful	0
118	MCR_Online	Uneventful	0
119	MCR_Online	Uneventful	0
120	MCR_Online	Uneventful	0
121	MCR_Online	Uneventful	0
122	MCR_Online	Uneventful	0
123	MCR_Online	Uneventful	0
124	MCR_Online	Uneventful	0
125	MCR_Online	Uneventful	0
126	MCR_Online	Uneventful	0
127	MCR_Online	Uneventful	0
128	MCR_Online	Uneventful	0
129	MCR_Online	Uneventful	0
130	MCR_Online	Uneventful	0
131	MCR_Online	Uneventful	0
132	MCR_Online	Uneventful	0
133	MCR_Online	Uneventful	0
134	MCR_Online	Uneventful	0
135	MCR_Online	Uneventful	0
136	MCR_Online	Uneventful	-10
137	MCR_Online	Uneventful	0
138	MCR_Online	Uneventful	0
139	MCR_Online	Uneventful	0
140	MCR_Online	Uneventful	0
141	MCR_Online	Uneventful	0
142	MCR_Online	Uneventful	0
143	MCR_Online	Uneventful	0
144	MCR_Online	Uneventful	0
145	MCR_Online	Uneventful	0
146	MCR_Online	Uneventful	0
147	MCR_Online	Uneventful	0
148	MCR_Online	Uneventful	0
149	MCR_Online	Uneventful	0
150	MCR_Online	Uneventful	0
151	MCR_Online	Uneventful	0
152	MCR_Online	Uneventful	0
153	MCR_Online	Uneventful	0
154	MCR_Online	Uneventful	0
155	MCR_Online	Uneventful	0
1	LAB_VR	Eventful	40
2	LAB_VR	Eventful	-2
3	LAB_VR	Eventful	-3
4	LAB_VR	Eventful	0
5	LAB_VR	Eventful	0
6	LAB_VR	Eventful	-6
7	LAB_VR	Eventful	-7
8	LAB_VR	Eventful	-8
9	LAB_VR	Eventful	0
10	LAB_VR	Eventful	39
11	LAB_VR	Eventful	-11
12	LAB_VR	Eventful	-12
13	LAB_VR	Eventful	32
14	LAB_VR	Eventful	-14
15	LAB_VR	Eventful	0
16	LAB_VR	Eventful	0
17	LAB_VR	Eventful	-17
18	LAB_VR	Eventful	67
19	LAB_VR	Eventful	-19
20	LAB_VR	Eventful	0
21	LAB_VR	Eventful	0
22	LAB_VR	Eventful	-22
23	LAB_VR	Eventful	0
24	LAB_VR	Eventful	-24
25	LAB_VR	Eventful	60
26	LAB_VR	Eventful	0
27	LAB_VR	Eventful	0
28	LAB_VR	Eventful	0
29	LAB_VR	Eventful	0
30	LAB_VR	Eventful	0
31	LAB_VR	Eventful	0
32	LAB_VR	Eventful	-32
33	LAB_VR	Eventful	0
34	LAB_VR	Eventful	0
35	LAB_VR	Eventful	0
36	LAB_VR	Eventful	-36
76	MCR_Online	Eventful	40
77	MCR_Online	Eventful	30
78	MCR_Online	Eventful	80
79	MCR_Online	Eventful	30
80	MCR_Online	Eventful	60
81	MCR_Online	Eventful	40
82	MCR_Online	Eventful	0
83	MCR_Online	Eventful	90
84	MCR_Online	Eventful	80
85	MCR_Online	Eventful	30
86	MCR_Online	Eventful	30
87	MCR_Online	Eventful	20
88	MCR_Online	Eventful	50
89	MCR_Online	Eventful	60
90	MCR_Online	Eventful	20
91	MCR_Online	Eventful	30
92	MCR_Online	Eventful	90
93	MCR_Online	Eventful	80
94	MCR_Online	Eventful	50
95	MCR_Online	Eventful	80
96	MCR_Online	Eventful	20
97	MCR_Online	Eventful	70
98	MCR_Online	Eventful	60
99	MCR_Online	Eventful	50
100	MCR_Online	Eventful	50
101	MCR_Online	Eventful	80
102	MCR_Online	Eventful	50
103	MCR_Online	Eventful	30
104	MCR_Online	Eventful	70
105	MCR_Online	Eventful	50
106	MCR_Online	Eventful	0
107	MCR_Online	Eventful	100
108	MCR_Online	Eventful	70
109	MCR_Online	Eventful	80
110	MCR_Online	Eventful	20
111	MCR_Online	Eventful	60
112	MCR_Online	Eventful	80
113	MCR_Online	Eventful	90
114	MCR_Online	Eventful	30
115	MCR_Online	Eventful	100
116	MCR_Online	Eventful	100
117	MCR_Online	Eventful	50
118	MCR_Online	Eventful	40
119	MCR_Online	Eventful	80
120	MCR_Online	Eventful	90
121	MCR_Online	Eventful	70
122	MCR_Online	Eventful	30
123	MCR_Online	Eventful	100
124	MCR_Online	Eventful	50
125	MCR_Online	Eventful	100
126	MCR_Online	Eventful	20
127	MCR_Online	Eventful	80
128	MCR_Online	Eventful	40
129	MCR_Online	Eventful	40
130	MCR_Online	Eventful	30
131	MCR_Online	Eventful	20
132	MCR_Online	Eventful	80
133	MCR_Online	Eventful	20
134	MCR_Online	Eventful	10
135	MCR_Online	Eventful	60
136	MCR_Online	Eventful	0
137	MCR_Online	Eventful	40
138	MCR_Online	Eventful	60
139	MCR_Online	Eventful	20
140	MCR_Online	Eventful	20
141	MCR_Online	Eventful	70
142	MCR_Online	Eventful	60
143	MCR_Online	Eventful	40
144	MCR_Online	Eventful	50
145	MCR_Online	Eventful	30
146	MCR_Online	Eventful	60
147	MCR_Online	Eventful	90
148	MCR_Online	Eventful	70
149	MCR_Online	Eventful	60
150	MCR_Online	Eventful	60
151	MCR_Online	Eventful	30
152	MCR_Online	Eventful	0
153	MCR_Online	Eventful	10
154	MCR_Online	Eventful	50
155	MCR_Online	Eventful	100
1	LAB_VR	Monotonous	0
2	LAB_VR	Monotonous	77
3	LAB_VR	Monotonous	0
4	LAB_VR	Monotonous	0
5	LAB_VR	Monotonous	68
6	LAB_VR	Monotonous	51
7	LAB_VR	Monotonous	32
8	LAB_VR	Monotonous	31
9	LAB_VR	Monotonous	0
10	LAB_VR	Monotonous	0
11	LAB_VR	Monotonous	37
12	LAB_VR	Monotonous	57
13	LAB_VR	Monotonous	0
14	LAB_VR	Monotonous	0
15	LAB_VR	Monotonous	0
16	LAB_VR	Monotonous	0
17	LAB_VR	Monotonous	60
18	LAB_VR	Monotonous	0
19	LAB_VR	Monotonous	45
20	LAB_VR	Monotonous	-30
21	LAB_VR	Monotonous	2
22	LAB_VR	Monotonous	49
23	LAB_VR	Monotonous	0
24	LAB_VR	Monotonous	24
25	LAB_VR	Monotonous	0
26	LAB_VR	Monotonous	0
27	LAB_VR	Monotonous	0
28	LAB_VR	Monotonous	0
29	LAB_VR	Monotonous	0
30	LAB_VR	Monotonous	0
31	LAB_VR	Monotonous	47
32	LAB_VR	Monotonous	102
33	LAB_VR	Monotonous	49
34	LAB_VR	Monotonous	0
35	LAB_VR	Monotonous	0
36	LAB_VR	Monotonous	0
76	MCR_Online	Monotonous	-20
77	MCR_Online	Monotonous	-90
78	MCR_Online	Monotonous	0
79	MCR_Online	Monotonous	0
80	MCR_Online	Monotonous	-10
81	MCR_Online	Monotonous	-30
82	MCR_Online	Monotonous	0
83	MCR_Online	Monotonous	0
84	MCR_Online	Monotonous	0
85	MCR_Online	Monotonous	-20
86	MCR_Online	Monotonous	0
87	MCR_Online	Monotonous	0
88	MCR_Online	Monotonous	0
89	MCR_Online	Monotonous	0
90	MCR_Online	Monotonous	0
91	MCR_Online	Monotonous	-50
92	MCR_Online	Monotonous	0
93	MCR_Online	Monotonous	0
94	MCR_Online	Monotonous	0
95	MCR_Online	Monotonous	0
96	MCR_Online	Monotonous	-30
97	MCR_Online	Monotonous	0
98	MCR_Online	Monotonous	0
99	MCR_Online	Monotonous	0
100	MCR_Online	Monotonous	0
101	MCR_Online	Monotonous	0
102	MCR_Online	Monotonous	0
103	MCR_Online	Monotonous	0
104	MCR_Online	Monotonous	0
105	MCR_Online	Monotonous	0
106	MCR_Online	Monotonous	0
107	MCR_Online	Monotonous	-100
108	MCR_Online	Monotonous	0
109	MCR_Online	Monotonous	0
110	MCR_Online	Monotonous	0
111	MCR_Online	Monotonous	-30
112	MCR_Online	Monotonous	0
113	MCR_Online	Monotonous	0
114	MCR_Online	Monotonous	0
115	MCR_Online	Monotonous	0
116	MCR_Online	Monotonous	0
117	MCR_Online	Monotonous	0
118	MCR_Online	Monotonous	0
119	MCR_Online	Monotonous	0
120	MCR_Online	Monotonous	-90
121	MCR_Online	Monotonous	0
122	MCR_Online	Monotonous	0
123	MCR_Online	Monotonous	0
124	MCR_Online	Monotonous	0
125	MCR_Online	Monotonous	0
126	MCR_Online	Monotonous	0
127	MCR_Online	Monotonous	0
128	MCR_Online	Monotonous	0
129	MCR_Online	Monotonous	0
130	MCR_Online	Monotonous	0
131	MCR_Online	Monotonous	0
132	MCR_Online	Monotonous	-10
133	MCR_Online	Monotonous	0
134	MCR_Online	Monotonous	0
135	MCR_Online	Monotonous	0
136	MCR_Online	Monotonous	0
137	MCR_Online	Monotonous	0
138	MCR_Online	Monotonous	0
139	MCR_Online	Monotonous	0
140	MCR_Online	Monotonous	0
141	MCR_Online	Monotonous	0
142	MCR_Online	Monotonous	0
143	MCR_Online	Monotonous	0
144	MCR_Online	Monotonous	0
145	MCR_Online	Monotonous	0
146	MCR_Online	Monotonous	0
147	MCR_Online	Monotonous	0
148	MCR_Online	Monotonous	0
149	MCR_Online	Monotonous	0
150	MCR_Online	Monotonous	-90
151	MCR_Online	Monotonous	-40
152	MCR_Online	Monotonous	0
153	MCR_Online	Monotonous	0
154	MCR_Online	Monotonous	0
155	MCR_Online	Monotonous	0
1	LAB_VR	Vibrant	0
2	LAB_VR	Vibrant	0
3	LAB_VR	Vibrant	90
4	LAB_VR	Vibrant	0
5	LAB_VR	Vibrant	0
6	LAB_VR	Vibrant	0
7	LAB_VR	Vibrant	0
8	LAB_VR	Vibrant	0
9	LAB_VR	Vibrant	0
10	LAB_VR	Vibrant	0
11	LAB_VR	Vibrant	0
12	LAB_VR	Vibrant	0
13	LAB_VR	Vibrant	0
14	LAB_VR	Vibrant	56
15	LAB_VR	Vibrant	68
16	LAB_VR	Vibrant	0
17	LAB_VR	Vibrant	60
18	LAB_VR	Vibrant	0
19	LAB_VR	Vibrant	0
20	LAB_VR	Vibrant	0
21	LAB_VR	Vibrant	0
22	LAB_VR	Vibrant	0
23	LAB_VR	Vibrant	0
24	LAB_VR	Vibrant	0
25	LAB_VR	Vibrant	0
26	LAB_VR	Vibrant	0
27	LAB_VR	Vibrant	0
28	LAB_VR	Vibrant	0
29	LAB_VR	Vibrant	30
30	LAB_VR	Vibrant	0
31	LAB_VR	Vibrant	0
32	LAB_VR	Vibrant	0
33	LAB_VR	Vibrant	0
34	LAB_VR	Vibrant	0
35	LAB_VR	Vibrant	40
36	LAB_VR	Vibrant	46
76	MCR_Online	Vibrant	0
77	MCR_Online	Vibrant	0
78	MCR_Online	Vibrant	50
79	MCR_Online	Vibrant	40
80	MCR_Online	Vibrant	0
81	MCR_Online	Vibrant	0
82	MCR_Online	Vibrant	40
83	MCR_Online	Vibrant	20
84	MCR_Online	Vibrant	80
85	MCR_Online	Vibrant	0
86	MCR_Online	Vibrant	40
87	MCR_Online	Vibrant	30
88	MCR_Online	Vibrant	50
89	MCR_Online	Vibrant	60
90	MCR_Online	Vibrant	50
91	MCR_Online	Vibrant	0
92	MCR_Online	Vibrant	60
93	MCR_Online	Vibrant	20
94	MCR_Online	Vibrant	60
95	MCR_Online	Vibrant	30
96	MCR_Online	Vibrant	0
97	MCR_Online	Vibrant	20
98	MCR_Online	Vibrant	40
99	MCR_Online	Vibrant	50
100	MCR_Online	Vibrant	10
101	MCR_Online	Vibrant	30
102	MCR_Online	Vibrant	50
103	MCR_Online	Vibrant	20
104	MCR_Online	Vibrant	50
105	MCR_Online	Vibrant	70
106	MCR_Online	Vibrant	10
107	MCR_Online	Vibrant	0
108	MCR_Online	Vibrant	80
109	MCR_Online	Vibrant	70
110	MCR_Online	Vibrant	20
111	MCR_Online	Vibrant	0
112	MCR_Online	Vibrant	90
113	MCR_Online	Vibrant	50
114	MCR_Online	Vibrant	30
115	MCR_Online	Vibrant	30
116	MCR_Online	Vibrant	70
117	MCR_Online	Vibrant	40
118	MCR_Online	Vibrant	30
119	MCR_Online	Vibrant	40
120	MCR_Online	Vibrant	0
121	MCR_Online	Vibrant	70
122	MCR_Online	Vibrant	30
123	MCR_Online	Vibrant	100
124	MCR_Online	Vibrant	50
125	MCR_Online	Vibrant	80
126	MCR_Online	Vibrant	0
127	MCR_Online	Vibrant	80
128	MCR_Online	Vibrant	50
129	MCR_Online	Vibrant	40
130	MCR_Online	Vibrant	30
131	MCR_Online	Vibrant	50
132	MCR_Online	Vibrant	0
133	MCR_Online	Vibrant	40
134	MCR_Online	Vibrant	10
135	MCR_Online	Vibrant	20
136	MCR_Online	Vibrant	10
137	MCR_Online	Vibrant	20
138	MCR_Online	Vibrant	60
139	MCR_Online	Vibrant	10
140	MCR_Online	Vibrant	30
141	MCR_Online	Vibrant	40
142	MCR_Online	Vibrant	20
143	MCR_Online	Vibrant	30
144	MCR_Online	Vibrant	40
145	MCR_Online	Vibrant	30
146	MCR_Online	Vibrant	50
147	MCR_Online	Vibrant	30
148	MCR_Online	Vibrant	60
149	MCR_Online	Vibrant	50
150	MCR_Online	Vibrant	0
151	MCR_Online	Vibrant	0
152	MCR_Online	Vibrant	0
153	MCR_Online	Vibrant	20
154	MCR_Online	Vibrant	30
155	MCR_Online	Vibrant	50

## Sheet: Peel_Empty
ID	Dataset	PAQs	Value
1	LAB_VR	Chaotic	0
2	LAB_VR	Chaotic	0
3	LAB_VR	Chaotic	0
4	LAB_VR	Chaotic	0
5	LAB_VR	Chaotic	0
6	LAB_VR	Chaotic	0
7	LAB_VR	Chaotic	0
8	LAB_VR	Chaotic	0
9	LAB_VR	Chaotic	0
10	LAB_VR	Chaotic	0
11	LAB_VR	Chaotic	-19
12	LAB_VR	Chaotic	-10
13	LAB_VR	Chaotic	0
14	LAB_VR	Chaotic	0
15	LAB_VR	Chaotic	0
16	LAB_VR	Chaotic	0
17	LAB_VR	Chaotic	0
18	LAB_VR	Chaotic	0
19	LAB_VR	Chaotic	0
20	LAB_VR	Chaotic	0
21	LAB_VR	Chaotic	0
22	LAB_VR	Chaotic	0
23	LAB_VR	Chaotic	0
24	LAB_VR	Chaotic	0
25	LAB_VR	Chaotic	0
26	LAB_VR	Chaotic	0
27	LAB_VR	Chaotic	0
28	LAB_VR	Chaotic	0
29	LAB_VR	Chaotic	0
30	LAB_VR	Chaotic	0
31	LAB_VR	Chaotic	0
32	LAB_VR	Chaotic	0
33	LAB_VR	Chaotic	0
34	LAB_VR	Chaotic	0
35	LAB_VR	Chaotic	0
36	LAB_VR	Chaotic	0
1	MCR_Online	Chaotic	0
2	MCR_Online	Chaotic	0
3	MCR_Online	Chaotic	0
4	MCR_Online	Chaotic	0
5	MCR_Online	Chaotic	-80
6	MCR_Online	Chaotic	0
7	MCR_Online	Chaotic	0
8	MCR_Online	Chaotic	0
9	MCR_Online	Chaotic	0
10	MCR_Online	Chaotic	0
11	MCR_Online	Chaotic	0
12	MCR_Online	Chaotic	-100
13	MCR_Online	Chaotic	0
14	MCR_Online	Chaotic	0
15	MCR_Online	Chaotic	0
16	MCR_Online	Chaotic	0
17	MCR_Online	Chaotic	0
18	MCR_Online	Chaotic	0
19	MCR_Online	Chaotic	0
20	MCR_Online	Chaotic	0
21	MCR_Online	Chaotic	0
22	MCR_Online	Chaotic	-100
23	MCR_Online	Chaotic	0
24	MCR_Online	Chaotic	0
25	MCR_Online	Chaotic	0
26	MCR_Online	Chaotic	0
27	MCR_Online	Chaotic	0
28	MCR_Online	Chaotic	0
29	MCR_Online	Chaotic	0
30	MCR_Online	Chaotic	0
31	MCR_Online	Chaotic	0
32	MCR_Online	Chaotic	0
33	MCR_Online	Chaotic	0
34	MCR_Online	Chaotic	0
35	MCR_Online	Chaotic	-10
36	MCR_Online	Chaotic	-80
37	MCR_Online	Chaotic	0
38	MCR_Online	Chaotic	0
39	MCR_Online	Chaotic	0
40	MCR_Online	Chaotic	0
41	MCR_Online	Chaotic	0
42	MCR_Online	Chaotic	-80
43	MCR_Online	Chaotic	0
44	MCR_Online	Chaotic	0
45	MCR_Online	Chaotic	0
46	MCR_Online	Chaotic	0
47	MCR_Online	Chaotic	0
48	MCR_Online	Chaotic	0
49	MCR_Online	Chaotic	0
50	MCR_Online	Chaotic	0
51	MCR_Online	Chaotic	0
52	MCR_Online	Chaotic	0
53	MCR_Online	Chaotic	0
54	MCR_Online	Chaotic	0
55	MCR_Online	Chaotic	0
56	MCR_Online	Chaotic	0
57	MCR_Online	Chaotic	0
58	MCR_Online	Chaotic	0
59	MCR_Online	Chaotic	0
60	MCR_Online	Chaotic	0
61	MCR_Online	Chaotic	0
62	MCR_Online	Chaotic	-20
63	MCR_Online	Chaotic	0
64	MCR_Online	Chaotic	0
65	MCR_Online	Chaotic	0
66	MCR_Online	Chaotic	0
67	MCR_Online	Chaotic	0
68	MCR_Online	Chaotic	0
69	MCR_Online	Chaotic	0
70	MCR_Online	Chaotic	0
71	MCR_Online	Chaotic	-80
72	MCR_Online	Chaotic	0
73	MCR_Online	Chaotic	0
74	MCR_Online	Chaotic	0
75	MCR_Online	Chaotic	-30
1	LAB_VR	Calm	99
2	LAB_VR	Calm	90
3	LAB_VR	Calm	89
4	LAB_VR	Calm	74
5	LAB_VR	Calm	81
6	LAB_VR	Calm	45
7	LAB_VR	Calm	75
8	LAB_VR	Calm	45
9	LAB_VR	Calm	66
10	LAB_VR	Calm	63
11	LAB_VR	Calm	0
12	LAB_VR	Calm	0
13	LAB_VR	Calm	38
14	LAB_VR	Calm	97
15	LAB_VR	Calm	60
16	LAB_VR	Calm	14
17	LAB_VR	Calm	90
18	LAB_VR	Calm	84
19	LAB_VR	Calm	86
20	LAB_VR	Calm	80
21	LAB_VR	Calm	84
22	LAB_VR	Calm	80
23	LAB_VR	Calm	85
24	LAB_VR	Calm	20
25	LAB_VR	Calm	100
26	LAB_VR	Calm	85
27	LAB_VR	Calm	86
28	LAB_VR	Calm	70
29	LAB_VR	Calm	79
30	LAB_VR	Calm	30
31	LAB_VR	Calm	72
32	LAB_VR	Calm	87
33	LAB_VR	Calm	100
34	LAB_VR	Calm	82
35	LAB_VR	Calm	86
36	LAB_VR	Calm	100
1	MCR_Online	Calm	80
2	MCR_Online	Calm	100
3	MCR_Online	Calm	100
4	MCR_Online	Calm	90
5	MCR_Online	Calm	0
6	MCR_Online	Calm	30
7	MCR_Online	Calm	30
8	MCR_Online	Calm	60
9	MCR_Online	Calm	90
10	MCR_Online	Calm	10
11	MCR_Online	Calm	80
12	MCR_Online	Calm	0
13	MCR_Online	Calm	30
14	MCR_Online	Calm	40
15	MCR_Online	Calm	100
16	MCR_Online	Calm	30
17	MCR_Online	Calm	40
18	MCR_Online	Calm	80
19	MCR_Online	Calm	90
20	MCR_Online	Calm	80
21	MCR_Online	Calm	100
22	MCR_Online	Calm	0
23	MCR_Online	Calm	70
24	MCR_Online	Calm	80
25	MCR_Online	Calm	50
26	MCR_Online	Calm	100
27	MCR_Online	Calm	80
28	MCR_Online	Calm	100
29	MCR_Online	Calm	30
30	MCR_Online	Calm	70
31	MCR_Online	Calm	100
32	MCR_Online	Calm	30
33	MCR_Online	Calm	100
34	MCR_Online	Calm	50
35	MCR_Online	Calm	0
36	MCR_Online	Calm	0
37	MCR_Online	Calm	100
38	MCR_Online	Calm	60
39	MCR_Online	Calm	50
40	MCR_Online	Calm	80
41	MCR_Online	Calm	100
42	MCR_Online	Calm	0
43	MCR_Online	Calm	80
44	MCR_Online	Calm	100
45	MCR_Online	Calm	70
46	MCR_Online	Calm	80
47	MCR_Online	Calm	10
48	MCR_Online	Calm	100
49	MCR_Online	Calm	70
50	MCR_Online	Calm	70
51	MCR_Online	Calm	80
52	MCR_Online	Calm	100
53	MCR_Online	Calm	20
54	MCR_Online	Calm	90
55	MCR_Online	Calm	100
56	MCR_Online	Calm	100
57	MCR_Online	Calm	90
58	MCR_Online	Calm	80
59	MCR_Online	Calm	80
60	MCR_Online	Calm	90
61	MCR_Online	Calm	80
62	MCR_Online	Calm	0
63	MCR_Online	Calm	90
64	MCR_Online	Calm	100
65	MCR_Online	Calm	100
66	MCR_Online	Calm	100
67	MCR_Online	Calm	80
68	MCR_Online	Calm	50
69	MCR_Online	Calm	100
70	MCR_Online	Calm	70
71	MCR_Online	Calm	0
72	MCR_Online	Calm	100
73	MCR_Online	Calm	70
74	MCR_Online	Calm	20
75	MCR_Online	Calm	0
1	LAB_VR	Annoying	0
2	LAB_VR	Annoying	0
3	LAB_VR	Annoying	0
4	LAB_VR	Annoying	0
5	LAB_VR	Annoying	0
6	LAB_VR	Annoying	0
7	LAB_VR	Annoying	-10
8	LAB_VR	Annoying	0
9	LAB_VR	Annoying	0
10	LAB_VR	Annoying	0
11	LAB_VR	Annoying	-35
12	LAB_VR	Annoying	-30
13	LAB_VR	Annoying	0
14	LAB_VR	Annoying	0
15	LAB_VR	Annoying	0
16	LAB_VR	Annoying	-71
17	LAB_VR	Annoying	0
18	LAB_VR	Annoying	0
19	LAB_VR	Annoying	0
20	LAB_VR	Annoying	0
21	LAB_VR	Annoying	0
22	LAB_VR	Annoying	0
23	LAB_VR	Annoying	0
24	LAB_VR	Annoying	0
25	LAB_VR	Annoying	0
26	LAB_VR	Annoying	0
27	LAB_VR	Annoying	0
28	LAB_VR	Annoying	0
29	LAB_VR	Annoying	0
30	LAB_VR	Annoying	0
31	LAB_VR	Annoying	0
32	LAB_VR	Annoying	0
33	LAB_VR	Annoying	0
34	LAB_VR	Annoying	0
35	LAB_VR	Annoying	0
36	LAB_VR	Annoying	0
1	MCR_Online	Annoying	0
2	MCR_Online	Annoying	0
3	MCR_Online	Annoying	0
4	MCR_Online	Annoying	-100
5	MCR_Online	Annoying	0
6	MCR_Online	Annoying	0
7	MCR_Online	Annoying	0
8	MCR_Online	Annoying	0
9	MCR_Online	Annoying	0
10	MCR_Online	Annoying	-40
11	MCR_Online	Annoying	0
12	MCR_Online	Annoying	0
13	MCR_Online	Annoying	0
14	MCR_Online	Annoying	0
15	MCR_Online	Annoying	0
16	MCR_Online	Annoying	0
17	MCR_Online	Annoying	0
18	MCR_Online	Annoying	0
19	MCR_Online	Annoying	0
20	MCR_Online	Annoying	0
21	MCR_Online	Annoying	-100
22	MCR_Online	Annoying	0
23	MCR_Online	Annoying	0
24	MCR_Online	Annoying	0
25	MCR_Online	Annoying	0
26	MCR_Online	Annoying	0
27	MCR_Online	Annoying	0
28	MCR_Online	Annoying	0
29	MCR_Online	Annoying	0
30	MCR_Online	Annoying	0
31	MCR_Online	Annoying	0
32	MCR_Online	Annoying	-10
33	MCR_Online	Annoying	0
34	MCR_Online	Annoying	0
35	MCR_Online	Annoying	-10
36	MCR_Online	Annoying	0
37	MCR_Online	Annoying	0
38	MCR_Online	Annoying	0
39	MCR_Online	Annoying	0
40	MCR_Online	Annoying	0
41	MCR_Online	Annoying	0
42	MCR_Online	Annoying	0
43	MCR_Online	Annoying	0
44	MCR_Online	Annoying	0
45	MCR_Online	Annoying	0
46	MCR_Online	Annoying	0
47	MCR_Online	Annoying	0
48	MCR_Online	Annoying	0
49	MCR_Online	Annoying	0
50	MCR_Online	Annoying	0
51	MCR_Online	Annoying	0
52	MCR_Online	Annoying	0
53	MCR_Online	Annoying	0
54	MCR_Online	Annoying	0
55	MCR_Online	Annoying	0
56	MCR_Online	Annoying	-20
57	MCR_Online	Annoying	0
58	MCR_Online	Annoying	0
59	MCR_Online	Annoying	0
60	MCR_Online	Annoying	0
61	MCR_Online	Annoying	0
62	MCR_Online	Annoying	0
63	MCR_Online	Annoying	0
64	MCR_Online	Annoying	0
65	MCR_Online	Annoying	0
66	MCR_Online	Annoying	0
67	MCR_Online	Annoying	0
68	MCR_Online	Annoying	0
69	MCR_Online	Annoying	0
70	MCR_Online	Annoying	0
71	MCR_Online	Annoying	0
72	MCR_Online	Annoying	0
73	MCR_Online	Annoying	0
74	MCR_Online	Annoying	0
75	MCR_Online	Annoying	-30
1	LAB_VR	Pleasant	85
2	LAB_VR	Pleasant	100
3	LAB_VR	Pleasant	83
4	LAB_VR	Pleasant	82
5	LAB_VR	Pleasant	88
6	LAB_VR	Pleasant	85
7	LAB_VR	Pleasant	0
8	LAB_VR	Pleasant	84
9	LAB_VR	Pleasant	53
10	LAB_VR	Pleasant	54
11	LAB_VR	Pleasant	0
12	LAB_VR	Pleasant	0
13	LAB_VR	Pleasant	56
14	LAB_VR	Pleasant	78
15	LAB_VR	Pleasant	60
16	LAB_VR	Pleasant	0
17	LAB_VR	Pleasant	100
18	LAB_VR	Pleasant	81
19	LAB_VR	Pleasant	95
20	LAB_VR	Pleasant	85
21	LAB_VR	Pleasant	85
22	LAB_VR	Pleasant	86
23	LAB_VR	Pleasant	90
24	LAB_VR	Pleasant	75
25	LAB_VR	Pleasant	80
26	LAB_VR	Pleasant	70
27	LAB_VR	Pleasant	78
28	LAB_VR	Pleasant	70
29	LAB_VR	Pleasant	79
30	LAB_VR	Pleasant	80
31	LAB_VR	Pleasant	21
32	LAB_VR	Pleasant	65
33	LAB_VR	Pleasant	90
34	LAB_VR	Pleasant	83
35	LAB_VR	Pleasant	88
36	LAB_VR	Pleasant	100
1	MCR_Online	Pleasant	80
2	MCR_Online	Pleasant	90
3	MCR_Online	Pleasant	100
4	MCR_Online	Pleasant	0
5	MCR_Online	Pleasant	90
6	MCR_Online	Pleasant	30
7	MCR_Online	Pleasant	30
8	MCR_Online	Pleasant	10
9	MCR_Online	Pleasant	90
10	MCR_Online	Pleasant	0
11	MCR_Online	Pleasant	40
12	MCR_Online	Pleasant	100
13	MCR_Online	Pleasant	100
14	MCR_Online	Pleasant	30
15	MCR_Online	Pleasant	100
16	MCR_Online	Pleasant	30
17	MCR_Online	Pleasant	40
18	MCR_Online	Pleasant	80
19	MCR_Online	Pleasant	100
20	MCR_Online	Pleasant	50
21	MCR_Online	Pleasant	0
22	MCR_Online	Pleasant	100
23	MCR_Online	Pleasant	30
24	MCR_Online	Pleasant	80
25	MCR_Online	Pleasant	30
26	MCR_Online	Pleasant	100
27	MCR_Online	Pleasant	80
28	MCR_Online	Pleasant	100
29	MCR_Online	Pleasant	30
30	MCR_Online	Pleasant	80
31	MCR_Online	Pleasant	60
32	MCR_Online	Pleasant	0
33	MCR_Online	Pleasant	100
34	MCR_Online	Pleasant	70
35	MCR_Online	Pleasant	0
36	MCR_Online	Pleasant	60
37	MCR_Online	Pleasant	100
38	MCR_Online	Pleasant	70
39	MCR_Online	Pleasant	50
40	MCR_Online	Pleasant	60
41	MCR_Online	Pleasant	100
42	MCR_Online	Pleasant	100
43	MCR_Online	Pleasant	80
44	MCR_Online	Pleasant	90
45	MCR_Online	Pleasant	50
46	MCR_Online	Pleasant	60
47	MCR_Online	Pleasant	10
48	MCR_Online	Pleasant	100
49	MCR_Online	Pleasant	60
50	MCR_Online	Pleasant	80
51	MCR_Online	Pleasant	80
52	MCR_Online	Pleasant	90
53	MCR_Online	Pleasant	0
54	MCR_Online	Pleasant	70
55	MCR_Online	Pleasant	100
56	MCR_Online	Pleasant	0
57	MCR_Online	Pleasant	10
58	MCR_Online	Pleasant	100
59	MCR_Online	Pleasant	80
60	MCR_Online	Pleasant	90
61	MCR_Online	Pleasant	70
62	MCR_Online	Pleasant	50
63	MCR_Online	Pleasant	70
64	MCR_Online	Pleasant	100
65	MCR_Online	Pleasant	100
66	MCR_Online	Pleasant	100
67	MCR_Online	Pleasant	70
68	MCR_Online	Pleasant	10
69	MCR_Online	Pleasant	100
70	MCR_Online	Pleasant	60
71	MCR_Online	Pleasant	60
72	MCR_Online	Pleasant	100
73	MCR_Online	Pleasant	50
74	MCR_Online	Pleasant	30
75	MCR_Online	Pleasant	0
1	LAB_VR	Uneventful	-50
2	LAB_VR	Uneventful	0
3	LAB_VR	Uneventful	0
4	LAB_VR	Uneventful	-45
5	LAB_VR	Uneventful	-91
6	LAB_VR	Uneventful	0
7	LAB_VR	Uneventful	-100
8	LAB_VR	Uneventful	0
9	LAB_VR	Uneventful	-29
10	LAB_VR	Uneventful	-73
11	LAB_VR	Uneventful	0
12	LAB_VR	Uneventful	0
13	LAB_VR	Uneventful	-1
14	LAB_VR	Uneventful	-78
15	LAB_VR	Uneventful	0
16	LAB_VR	Uneventful	-62
17	LAB_VR	Uneventful	-95
18	LAB_VR	Uneventful	-77
19	LAB_VR	Uneventful	-55
20	LAB_VR	Uneventful	-90
21	LAB_VR	Uneventful	-58
22	LAB_VR	Uneventful	-90
23	LAB_VR	Uneventful	-35
24	LAB_VR	Uneventful	0
25	LAB_VR	Uneventful	-80
26	LAB_VR	Uneventful	0
27	LAB_VR	Uneventful	-45
28	LAB_VR	Uneventful	0
29	LAB_VR	Uneventful	-40
30	LAB_VR	Uneventful	-35
31	LAB_VR	Uneventful	-74
32	LAB_VR	Uneventful	-89
33	LAB_VR	Uneventful	-100
34	LAB_VR	Uneventful	0
35	LAB_VR	Uneventful	-66
36	LAB_VR	Uneventful	-100
1	MCR_Online	Uneventful	-20
2	MCR_Online	Uneventful	-30
3	MCR_Online	Uneventful	0
4	MCR_Online	Uneventful	0
5	MCR_Online	Uneventful	-20
6	MCR_Online	Uneventful	0
7	MCR_Online	Uneventful	0
8	MCR_Online	Uneventful	-50
9	MCR_Online	Uneventful	-90
10	MCR_Online	Uneventful	-10
11	MCR_Online	Uneventful	-30
12	MCR_Online	Uneventful	0
13	MCR_Online	Uneventful	0
14	MCR_Online	Uneventful	-20
15	MCR_Online	Uneventful	-70
16	MCR_Online	Uneventful	0
17	MCR_Online	Uneventful	0
18	MCR_Online	Uneventful	-10
19	MCR_Online	Uneventful	-20
20	MCR_Online	Uneventful	0
21	MCR_Online	Uneventful	-100
22	MCR_Online	Uneventful	-100
23	MCR_Online	Uneventful	0
24	MCR_Online	Uneventful	0
25	MCR_Online	Uneventful	0
26	MCR_Online	Uneventful	-20
27	MCR_Online	Uneventful	0
28	MCR_Online	Uneventful	0
29	MCR_Online	Uneventful	0
30	MCR_Online	Uneventful	0
31	MCR_Online	Uneventful	0
32	MCR_Online	Uneventful	-20
33	MCR_Online	Uneventful	-20
34	MCR_Online	Uneventful	0
35	MCR_Online	Uneventful	0
36	MCR_Online	Uneventful	-30
37	MCR_Online	Uneventful	-90
38	MCR_Online	Uneventful	0
39	MCR_Online	Uneventful	-10
40	MCR_Online	Uneventful	-20
41	MCR_Online	Uneventful	-100
42	MCR_Online	Uneventful	-50
43	MCR_Online	Uneventful	-20
44	MCR_Online	Uneventful	-90
45	MCR_Online	Uneventful	-10
46	MCR_Online	Uneventful	-60
47	MCR_Online	Uneventful	0
48	MCR_Online	Uneventful	0
49	MCR_Online	Uneventful	0
50	MCR_Online	Uneventful	-70
51	MCR_Online	Uneventful	0
52	MCR_Online	Uneventful	-100
53	MCR_Online	Uneventful	0
54	MCR_Online	Uneventful	0
55	MCR_Online	Uneventful	-40
56	MCR_Online	Uneventful	-10
57	MCR_Online	Uneventful	-60
58	MCR_Online	Uneventful	0
59	MCR_Online	Uneventful	0
60	MCR_Online	Uneventful	0
61	MCR_Online	Uneventful	-10
62	MCR_Online	Uneventful	0
63	MCR_Online	Uneventful	0
64	MCR_Online	Uneventful	-70
65	MCR_Online	Uneventful	-30
66	MCR_Online	Uneventful	0
67	MCR_Online	Uneventful	-50
68	MCR_Online	Uneventful	-10
69	MCR_Online	Uneventful	-70
70	MCR_Online	Uneventful	-60
71	MCR_Online	Uneventful	-10
72	MCR_Online	Uneventful	0
73	MCR_Online	Uneventful	-60
74	MCR_Online	Uneventful	-100
75	MCR_Online	Uneventful	0
1	LAB_VR	Eventful	0
2	LAB_VR	Eventful	50
3	LAB_VR	Eventful	59
4	LAB_VR	Eventful	0
5	LAB_VR	Eventful	0
6	LAB_VR	Eventful	45
7	LAB_VR	Eventful	0
8	LAB_VR	Eventful	70
9	LAB_VR	Eventful	0
10	LAB_VR	Eventful	0
11	LAB_VR	Eventful	28
12	LAB_VR	Eventful	20
13	LAB_VR	Eventful	0
14	LAB_VR	Eventful	0
15	LAB_VR	Eventful	0
16	LAB_VR	Eventful	0
17	LAB_VR	Eventful	0
18	LAB_VR	Eventful	0
19	LAB_VR	Eventful	0
20	LAB_VR	Eventful	0
21	LAB_VR	Eventful	0
22	LAB_VR	Eventful	0
23	LAB_VR	Eventful	0
24	LAB_VR	Eventful	20
25	LAB_VR	Eventful	0
26	LAB_VR	Eventful	10
27	LAB_VR	Eventful	0
28	LAB_VR	Eventful	50
29	LAB_VR	Eventful	0
30	LAB_VR	Eventful	0
31	LAB_VR	Eventful	0
32	LAB_VR	Eventful	0
33	LAB_VR	Eventful	0
34	LAB_VR	Eventful	82
35	LAB_VR	Eventful	0
36	LAB_VR	Eventful	0
1	MCR_Online	Eventful	0
2	MCR_Online	Eventful	0
3	MCR_Online	Eventful	100
4	MCR_Online	Eventful	10
5	MCR_Online	Eventful	0
6	MCR_Online	Eventful	20
7	MCR_Online	Eventful	20
8	MCR_Online	Eventful	0
9	MCR_Online	Eventful	0
10	MCR_Online	Eventful	0
11	MCR_Online	Eventful	0
12	MCR_Online	Eventful	50
13	MCR_Online	Eventful	20
14	MCR_Online	Eventful	0
15	MCR_Online	Eventful	0
16	MCR_Online	Eventful	20
17	MCR_Online	Eventful	40
18	MCR_Online	Eventful	0
19	MCR_Online	Eventful	0
20	MCR_Online	Eventful	20
21	MCR_Online	Eventful	0
22	MCR_Online	Eventful	0
23	MCR_Online	Eventful	10
24	MCR_Online	Eventful	20
25	MCR_Online	Eventful	50
26	MCR_Online	Eventful	0
27	MCR_Online	Eventful	80
28	MCR_Online	Eventful	10
29	MCR_Online	Eventful	30
30	MCR_Online	Eventful	40
31	MCR_Online	Eventful	40
32	MCR_Online	Eventful	0
33	MCR_Online	Eventful	0
34	MCR_Online	Eventful	60
35	MCR_Online	Eventful	10
36	MCR_Online	Eventful	0
37	MCR_Online	Eventful	0
38	MCR_Online	Eventful	30
39	MCR_Online	Eventful	0
40	MCR_Online	Eventful	0
41	MCR_Online	Eventful	0
42	MCR_Online	Eventful	0
43	MCR_Online	Eventful	0
44	MCR_Online	Eventful	0
45	MCR_Online	Eventful	0
46	MCR_Online	Eventful	0
47	MCR_Online	Eventful	10
48	MCR_Online	Eventful	50
49	MCR_Online	Eventful	30
50	MCR_Online	Eventful	0
51	MCR_Online	Eventful	50
52	MCR_Online	Eventful	0
53	MCR_Online	Eventful	20
54	MCR_Online	Eventful	80
55	MCR_Online	Eventful	0
56	MCR_Online	Eventful	0
57	MCR_Online	Eventful	0
58	MCR_Online	Eventful	90
59	MCR_Online	Eventful	10
60	MCR_Online	Eventful	20
61	MCR_Online	Eventful	0
62	MCR_Online	Eventful	40
63	MCR_Online	Eventful	20
64	MCR_Online	Eventful	0
65	MCR_Online	Eventful	0
66	MCR_Online	Eventful	30
67	MCR_Online	Eventful	0
68	MCR_Online	Eventful	0
69	MCR_Online	Eventful	0
70	MCR_Online	Eventful	0
71	MCR_Online	Eventful	0
72	MCR_Online	Eventful	20
73	MCR_Online	Eventful	0
74	MCR_Online	Eventful	0
75	MCR_Online	Eventful	30
1	LAB_VR	Monotonous	0
2	LAB_VR	Monotonous	0
3	LAB_VR	Monotonous	-13
4	LAB_VR	Monotonous	-25
5	LAB_VR	Monotonous	0
6	LAB_VR	Monotonous	0
7	LAB_VR	Monotonous	-95
8	LAB_VR	Monotonous	-30
9	LAB_VR	Monotonous	0
10	LAB_VR	Monotonous	-2
11	LAB_VR	Monotonous	0
12	LAB_VR	Monotonous	-45
13	LAB_VR	Monotonous	0
14	LAB_VR	Monotonous	0
15	LAB_VR	Monotonous	0
16	LAB_VR	Monotonous	0
17	LAB_VR	Monotonous	-85
18	LAB_VR	Monotonous	-15
19	LAB_VR	Monotonous	-53
20	LAB_VR	Monotonous	0
21	LAB_VR	Monotonous	0
22	LAB_VR	Monotonous	-30
23	LAB_VR	Monotonous	0
24	LAB_VR	Monotonous	0
25	LAB_VR	Monotonous	-20
26	LAB_VR	Monotonous	0
27	LAB_VR	Monotonous	-53
28	LAB_VR	Monotonous	0
29	LAB_VR	Monotonous	0
30	LAB_VR	Monotonous	0
31	LAB_VR	Monotonous	-10
32	LAB_VR	Monotonous	-53
33	LAB_VR	Monotonous	-92
34	LAB_VR	Monotonous	0
35	LAB_VR	Monotonous	0
36	LAB_VR	Monotonous	0
1	MCR_Online	Monotonous	0
2	MCR_Online	Monotonous	0
3	MCR_Online	Monotonous	0
4	MCR_Online	Monotonous	0
5	MCR_Online	Monotonous	0
6	MCR_Online	Monotonous	0
7	MCR_Online	Monotonous	0
8	MCR_Online	Monotonous	-40
9	MCR_Online	Monotonous	0
10	MCR_Online	Monotonous	-30
11	MCR_Online	Monotonous	-20
12	MCR_Online	Monotonous	0
13	MCR_Online	Monotonous	0
14	MCR_Online	Monotonous	-20
15	MCR_Online	Monotonous	-30
16	MCR_Online	Monotonous	0
17	MCR_Online	Monotonous	0
18	MCR_Online	Monotonous	0
19	MCR_Online	Monotonous	0
20	MCR_Online	Monotonous	0
21	MCR_Online	Monotonous	0
22	MCR_Online	Monotonous	0
23	MCR_Online	Monotonous	0
24	MCR_Online	Monotonous	0
25	MCR_Online	Monotonous	0
26	MCR_Online	Monotonous	0
27	MCR_Online	Monotonous	0
28	MCR_Online	Monotonous	0
29	MCR_Online	Monotonous	0
30	MCR_Online	Monotonous	0
31	MCR_Online	Monotonous	0
32	MCR_Online	Monotonous	-10
33	MCR_Online	Monotonous	-10
34	MCR_Online	Monotonous	0
35	MCR_Online	Monotonous	0
36	MCR_Online	Monotonous	0
37	MCR_Online	Monotonous	-80
38	MCR_Online	Monotonous	0
39	MCR_Online	Monotonous	-10
40	MCR_Online	Monotonous	-10
41	MCR_Online	Monotonous	0
42	MCR_Online	Monotonous	0
43	MCR_Online	Monotonous	-20
44	MCR_Online	Monotonous	-90
45	MCR_Online	Monotonous	-10
46	MCR_Online	Monotonous	0
47	MCR_Online	Monotonous	-10
48	MCR_Online	Monotonous	0
49	MCR_Online	Monotonous	0
50	MCR_Online	Monotonous	-70
51	MCR_Online	Monotonous	0
52	MCR_Online	Monotonous	-100
53	MCR_Online	Monotonous	-10
54	MCR_Online	Monotonous	0
55	MCR_Online	Monotonous	-40
56	MCR_Online	Monotonous	-50
57	MCR_Online	Monotonous	-30
58	MCR_Online	Monotonous	0
59	MCR_Online	Monotonous	0
60	MCR_Online	Monotonous	0
61	MCR_Online	Monotonous	0
62	MCR_Online	Monotonous	0
63	MCR_Online	Monotonous	0
64	MCR_Online	Monotonous	-50
65	MCR_Online	Monotonous	0
66	MCR_Online	Monotonous	0
67	MCR_Online	Monotonous	-50
68	MCR_Online	Monotonous	-20
69	MCR_Online	Monotonous	0
70	MCR_Online	Monotonous	0
71	MCR_Online	Monotonous	-10
72	MCR_Online	Monotonous	0
73	MCR_Online	Monotonous	0
74	MCR_Online	Monotonous	-20
75	MCR_Online	Monotonous	-30
1	LAB_VR	Vibrant	60
2	LAB_VR	Vibrant	65
3	LAB_VR	Vibrant	0
4	LAB_VR	Vibrant	0
5	LAB_VR	Vibrant	68
6	LAB_VR	Vibrant	35
7	LAB_VR	Vibrant	0
8	LAB_VR	Vibrant	0
9	LAB_VR	Vibrant	56
10	LAB_VR	Vibrant	0
11	LAB_VR	Vibrant	29
12	LAB_VR	Vibrant	0
13	LAB_VR	Vibrant	11
14	LAB_VR	Vibrant	69
15	LAB_VR	Vibrant	0
16	LAB_VR	Vibrant	58
17	LAB_VR	Vibrant	0
18	LAB_VR	Vibrant	0
19	LAB_VR	Vibrant	0
20	LAB_VR	Vibrant	75
21	LAB_VR	Vibrant	9
22	LAB_VR	Vibrant	0
23	LAB_VR	Vibrant	5
24	LAB_VR	Vibrant	29
25	LAB_VR	Vibrant	0
26	LAB_VR	Vibrant	46
27	LAB_VR	Vibrant	0
28	LAB_VR	Vibrant	37
29	LAB_VR	Vibrant	79
30	LAB_VR	Vibrant	54
31	LAB_VR	Vibrant	0
32	LAB_VR	Vibrant	0
33	LAB_VR	Vibrant	0
34	LAB_VR	Vibrant	81
35	LAB_VR	Vibrant	57
36	LAB_VR	Vibrant	20
1	MCR_Online	Vibrant	50
2	MCR_Online	Vibrant	10
3	MCR_Online	Vibrant	100
4	MCR_Online	Vibrant	80
5	MCR_Online	Vibrant	10
6	MCR_Online	Vibrant	10
7	MCR_Online	Vibrant	20
8	MCR_Online	Vibrant	0
9	MCR_Online	Vibrant	20
10	MCR_Online	Vibrant	0
11	MCR_Online	Vibrant	0
12	MCR_Online	Vibrant	40
13	MCR_Online	Vibrant	50
14	MCR_Online	Vibrant	0
15	MCR_Online	Vibrant	0
16	MCR_Online	Vibrant	40
17	MCR_Online	Vibrant	40
18	MCR_Online	Vibrant	10
19	MCR_Online	Vibrant	30
20	MCR_Online	Vibrant	30
21	MCR_Online	Vibrant	0
22	MCR_Online	Vibrant	100
23	MCR_Online	Vibrant	20
24	MCR_Online	Vibrant	60
25	MCR_Online	Vibrant	50
26	MCR_Online	Vibrant	20
27	MCR_Online	Vibrant	50
28	MCR_Online	Vibrant	30
29	MCR_Online	Vibrant	30
30	MCR_Online	Vibrant	50
31	MCR_Online	Vibrant	30
32	MCR_Online	Vibrant	0
33	MCR_Online	Vibrant	0
34	MCR_Online	Vibrant	50
35	MCR_Online	Vibrant	10
36	MCR_Online	Vibrant	40
37	MCR_Online	Vibrant	0
38	MCR_Online	Vibrant	60
39	MCR_Online	Vibrant	0
40	MCR_Online	Vibrant	0
41	MCR_Online	Vibrant	100
42	MCR_Online	Vibrant	10
43	MCR_Online	Vibrant	0
44	MCR_Online	Vibrant	0
45	MCR_Online	Vibrant	0
46	MCR_Online	Vibrant	10
47	MCR_Online	Vibrant	0
48	MCR_Online	Vibrant	20
49	MCR_Online	Vibrant	30
50	MCR_Online	Vibrant	0
51	MCR_Online	Vibrant	20
52	MCR_Online	Vibrant	0
53	MCR_Online	Vibrant	0
54	MCR_Online	Vibrant	40
55	MCR_Online	Vibrant	0
56	MCR_Online	Vibrant	0
57	MCR_Online	Vibrant	0
58	MCR_Online	Vibrant	80
59	MCR_Online	Vibrant	20
60	MCR_Online	Vibrant	30
61	MCR_Online	Vibrant	20
62	MCR_Online	Vibrant	0
63	MCR_Online	Vibrant	60
64	MCR_Online	Vibrant	0
65	MCR_Online	Vibrant	70
66	MCR_Online	Vibrant	60
67	MCR_Online	Vibrant	0
68	MCR_Online	Vibrant	0
69	MCR_Online	Vibrant	100
70	MCR_Online	Vibrant	0
71	MCR_Online	Vibrant	0
72	MCR_Online	Vibrant	20
73	MCR_Online	Vibrant	20
74	MCR_Online	Vibrant	0
75	MCR_Online	Vibrant	0

## Sheet: Peel_Busy
ID	Dataset	PAQs	Value
1	LAB_VR	Chaotic	0
2	LAB_VR	Chaotic	0
3	LAB_VR	Chaotic	-60
4	LAB_VR	Chaotic	0
5	LAB_VR	Chaotic	0
6	LAB_VR	Chaotic	0
7	LAB_VR	Chaotic	0
8	LAB_VR	Chaotic	0
9	LAB_VR	Chaotic	0
10	LAB_VR	Chaotic	-34
11	LAB_VR	Chaotic	0
12	LAB_VR	Chaotic	-15
13	LAB_VR	Chaotic	-9
14	LAB_VR	Chaotic	0
15	LAB_VR	Chaotic	0
16	LAB_VR	Chaotic	0
17	LAB_VR	Chaotic	0
18	LAB_VR	Chaotic	-79
19	LAB_VR	Chaotic	0
20	LAB_VR	Chaotic	-30
21	LAB_VR	Chaotic	0
22	LAB_VR	Chaotic	0
23	LAB_VR	Chaotic	0
24	LAB_VR	Chaotic	0
25	LAB_VR	Chaotic	0
26	LAB_VR	Chaotic	0
27	LAB_VR	Chaotic	0
28	LAB_VR	Chaotic	0
29	LAB_VR	Chaotic	0
30	LAB_VR	Chaotic	-60
31	LAB_VR	Chaotic	-2
32	LAB_VR	Chaotic	0
33	LAB_VR	Chaotic	0
34	LAB_VR	Chaotic	-52
35	LAB_VR	Chaotic	0
36	LAB_VR	Chaotic	0
1	MCR_Online	Chaotic	0
2	MCR_Online	Chaotic	-20
3	MCR_Online	Chaotic	-50
4	MCR_Online	Chaotic	0
5	MCR_Online	Chaotic	-40
6	MCR_Online	Chaotic	0
7	MCR_Online	Chaotic	-20
8	MCR_Online	Chaotic	0
9	MCR_Online	Chaotic	0
10	MCR_Online	Chaotic	0
11	MCR_Online	Chaotic	0
12	MCR_Online	Chaotic	0
13	MCR_Online	Chaotic	-20
14	MCR_Online	Chaotic	-20
15	MCR_Online	Chaotic	-10
16	MCR_Online	Chaotic	-30
17	MCR_Online	Chaotic	0
18	MCR_Online	Chaotic	-30
19	MCR_Online	Chaotic	-20
20	MCR_Online	Chaotic	-60
21	MCR_Online	Chaotic	-20
22	MCR_Online	Chaotic	-20
23	MCR_Online	Chaotic	-50
24	MCR_Online	Chaotic	-30
25	MCR_Online	Chaotic	-50
26	MCR_Online	Chaotic	0
27	MCR_Online	Chaotic	-10
28	MCR_Online	Chaotic	-10
29	MCR_Online	Chaotic	-40
30	MCR_Online	Chaotic	-10
31	MCR_Online	Chaotic	0
32	MCR_Online	Chaotic	-20
33	MCR_Online	Chaotic	0
34	MCR_Online	Chaotic	-30
35	MCR_Online	Chaotic	0
36	MCR_Online	Chaotic	0
37	MCR_Online	Chaotic	-70
38	MCR_Online	Chaotic	-80
39	MCR_Online	Chaotic	-30
40	MCR_Online	Chaotic	-10
41	MCR_Online	Chaotic	-10
42	MCR_Online	Chaotic	0
43	MCR_Online	Chaotic	0
44	MCR_Online	Chaotic	0
45	MCR_Online	Chaotic	-10
46	MCR_Online	Chaotic	-30
47	MCR_Online	Chaotic	-10
48	MCR_Online	Chaotic	-30
49	MCR_Online	Chaotic	0
50	MCR_Online	Chaotic	0
51	MCR_Online	Chaotic	-30
52	MCR_Online	Chaotic	0
53	MCR_Online	Chaotic	-10
54	MCR_Online	Chaotic	-20
55	MCR_Online	Chaotic	-100
56	MCR_Online	Chaotic	0
57	MCR_Online	Chaotic	-10
58	MCR_Online	Chaotic	0
59	MCR_Online	Chaotic	0
60	MCR_Online	Chaotic	0
61	MCR_Online	Chaotic	-50
62	MCR_Online	Chaotic	-10
63	MCR_Online	Chaotic	0
64	MCR_Online	Chaotic	0
65	MCR_Online	Chaotic	-20
66	MCR_Online	Chaotic	0
67	MCR_Online	Chaotic	-20
68	MCR_Online	Chaotic	0
69	MCR_Online	Chaotic	-50
70	MCR_Online	Chaotic	-10
71	MCR_Online	Chaotic	0
72	MCR_Online	Chaotic	0
73	MCR_Online	Chaotic	0
74	MCR_Online	Chaotic	-50
75	MCR_Online	Chaotic	0
1	LAB_VR	Calm	65
2	LAB_VR	Calm	60
3	LAB_VR	Calm	0
4	LAB_VR	Calm	12
5	LAB_VR	Calm	49
6	LAB_VR	Calm	15
7	LAB_VR	Calm	30
8	LAB_VR	Calm	27
9	LAB_VR	Calm	74
10	LAB_VR	Calm	0
11	LAB_VR	Calm	21
12	LAB_VR	Calm	0
13	LAB_VR	Calm	0
14	LAB_VR	Calm	63
15	LAB_VR	Calm	1
16	LAB_VR	Calm	80
17	LAB_VR	Calm	11
18	LAB_VR	Calm	0
19	LAB_VR	Calm	30
20	LAB_VR	Calm	0
21	LAB_VR	Calm	25
22	LAB_VR	Calm	50
23	LAB_VR	Calm	30
24	LAB_VR	Calm	67
25	LAB_VR	Calm	20
26	LAB_VR	Calm	49
27	LAB_VR	Calm	70
28	LAB_VR	Calm	65
29	LAB_VR	Calm	29
30	LAB_VR	Calm	0
31	LAB_VR	Calm	0
32	LAB_VR	Calm	50
33	LAB_VR	Calm	41
34	LAB_VR	Calm	0
35	LAB_VR	Calm	73
36	LAB_VR	Calm	95
1	MCR_Online	Calm	50
2	MCR_Online	Calm	0
3	MCR_Online	Calm	0
4	MCR_Online	Calm	50
5	MCR_Online	Calm	0
6	MCR_Online	Calm	10
7	MCR_Online	Calm	0
8	MCR_Online	Calm	20
9	MCR_Online	Calm	40
10	MCR_Online	Calm	20
11	MCR_Online	Calm	0
12	MCR_Online	Calm	70
13	MCR_Online	Calm	0
14	MCR_Online	Calm	0
15	MCR_Online	Calm	0
16	MCR_Online	Calm	0
17	MCR_Online	Calm	30
18	MCR_Online	Calm	0
19	MCR_Online	Calm	0
20	MCR_Online	Calm	0
21	MCR_Online	Calm	0
22	MCR_Online	Calm	0
23	MCR_Online	Calm	0
24	MCR_Online	Calm	0
25	MCR_Online	Calm	0
26	MCR_Online	Calm	30
27	MCR_Online	Calm	0
28	MCR_Online	Calm	0
29	MCR_Online	Calm	0
30	MCR_Online	Calm	0
31	MCR_Online	Calm	30
32	MCR_Online	Calm	0
33	MCR_Online	Calm	30
34	MCR_Online	Calm	0
35	MCR_Online	Calm	10
36	MCR_Online	Calm	10
37	MCR_Online	Calm	0
38	MCR_Online	Calm	0
39	MCR_Online	Calm	0
40	MCR_Online	Calm	0
41	MCR_Online	Calm	0
42	MCR_Online	Calm	30
43	MCR_Online	Calm	30
44	MCR_Online	Calm	80
45	MCR_Online	Calm	0
46	MCR_Online	Calm	0
47	MCR_Online	Calm	0
48	MCR_Online	Calm	0
49	MCR_Online	Calm	30
50	MCR_Online	Calm	20
51	MCR_Online	Calm	0
52	MCR_Online	Calm	30
53	MCR_Online	Calm	0
54	MCR_Online	Calm	0
55	MCR_Online	Calm	0
56	MCR_Online	Calm	60
57	MCR_Online	Calm	0
58	MCR_Online	Calm	60
59	MCR_Online	Calm	50
60	MCR_Online	Calm	40
61	MCR_Online	Calm	0
62	MCR_Online	Calm	0
63	MCR_Online	Calm	90
64	MCR_Online	Calm	50
65	MCR_Online	Calm	0
66	MCR_Online	Calm	70
67	MCR_Online	Calm	0
68	MCR_Online	Calm	20
69	MCR_Online	Calm	0
70	MCR_Online	Calm	0
71	MCR_Online	Calm	50
72	MCR_Online	Calm	60
73	MCR_Online	Calm	60
74	MCR_Online	Calm	0
75	MCR_Online	Calm	30
1	LAB_VR	Annoying	0
2	LAB_VR	Annoying	0
3	LAB_VR	Annoying	-2
4	LAB_VR	Annoying	0
5	LAB_VR	Annoying	0
6	LAB_VR	Annoying	0
7	LAB_VR	Annoying	0
8	LAB_VR	Annoying	0
9	LAB_VR	Annoying	0
10	LAB_VR	Annoying	0
11	LAB_VR	Annoying	0
12	LAB_VR	Annoying	0
13	LAB_VR	Annoying	0
14	LAB_VR	Annoying	0
15	LAB_VR	Annoying	0
16	LAB_VR	Annoying	0
17	LAB_VR	Annoying	0
18	LAB_VR	Annoying	0
19	LAB_VR	Annoying	0
20	LAB_VR	Annoying	0
21	LAB_VR	Annoying	0
22	LAB_VR	Annoying	0
23	LAB_VR	Annoying	0
24	LAB_VR	Annoying	0
25	LAB_VR	Annoying	0
26	LAB_VR	Annoying	0
27	LAB_VR	Annoying	0
28	LAB_VR	Annoying	0
29	LAB_VR	Annoying	0
30	LAB_VR	Annoying	-40
31	LAB_VR	Annoying	0
32	LAB_VR	Annoying	0
33	LAB_VR	Annoying	0
34	LAB_VR	Annoying	-40
35	LAB_VR	Annoying	0
36	LAB_VR	Annoying	0
1	MCR_Online	Annoying	0
2	MCR_Online	Annoying	0
3	MCR_Online	Annoying	-50
4	MCR_Online	Annoying	0
5	MCR_Online	Annoying	-40
6	MCR_Online	Annoying	-10
7	MCR_Online	Annoying	0
8	MCR_Online	Annoying	-10
9	MCR_Online	Annoying	0
10	MCR_Online	Annoying	-10
11	MCR_Online	Annoying	0
12	MCR_Online	Annoying	0
13	MCR_Online	Annoying	0
14	MCR_Online	Annoying	0
15	MCR_Online	Annoying	0
16	MCR_Online	Annoying	0
17	MCR_Online	Annoying	0
18	MCR_Online	Annoying	-30
19	MCR_Online	Annoying	-20
20	MCR_Online	Annoying	0
21	MCR_Online	Annoying	0
22	MCR_Online	Annoying	0
23	MCR_Online	Annoying	-40
24	MCR_Online	Annoying	-10
25	MCR_Online	Annoying	-70
26	MCR_Online	Annoying	0
27	MCR_Online	Annoying	-20
28	MCR_Online	Annoying	-10
29	MCR_Online	Annoying	-40
30	MCR_Online	Annoying	0
31	MCR_Online	Annoying	0
32	MCR_Online	Annoying	-30
33	MCR_Online	Annoying	0
34	MCR_Online	Annoying	0
35	MCR_Online	Annoying	0
36	MCR_Online	Annoying	0
37	MCR_Online	Annoying	-60
38	MCR_Online	Annoying	-90
39	MCR_Online	Annoying	-10
40	MCR_Online	Annoying	0
41	MCR_Online	Annoying	0
42	MCR_Online	Annoying	0
43	MCR_Online	Annoying	-20
44	MCR_Online	Annoying	0
45	MCR_Online	Annoying	0
46	MCR_Online	Annoying	0
47	MCR_Online	Annoying	0
48	MCR_Online	Annoying	0
49	MCR_Online	Annoying	0
50	MCR_Online	Annoying	0
51	MCR_Online	Annoying	0
52	MCR_Online	Annoying	0
53	MCR_Online	Annoying	-20
54	MCR_Online	Annoying	0
55	MCR_Online	Annoying	0
56	MCR_Online	Annoying	0
57	MCR_Online	Annoying	0
58	MCR_Online	Annoying	0
59	MCR_Online	Annoying	0
60	MCR_Online	Annoying	0
61	MCR_Online	Annoying	0
62	MCR_Online	Annoying	0
63	MCR_Online	Annoying	0
64	MCR_Online	Annoying	0
65	MCR_Online	Annoying	0
66	MCR_Online	Annoying	0
67	MCR_Online	Annoying	0
68	MCR_Online	Annoying	-20
69	MCR_Online	Annoying	0
70	MCR_Online	Annoying	0
71	MCR_Online	Annoying	0
72	MCR_Online	Annoying	0
73	MCR_Online	Annoying	0
74	MCR_Online	Annoying	0
75	MCR_Online	Annoying	0
1	LAB_VR	Pleasant	40
2	LAB_VR	Pleasant	75
3	LAB_VR	Pleasant	0
4	LAB_VR	Pleasant	13
5	LAB_VR	Pleasant	75
6	LAB_VR	Pleasant	65
7	LAB_VR	Pleasant	90
8	LAB_VR	Pleasant	65
9	LAB_VR	Pleasant	63
10	LAB_VR	Pleasant	27
11	LAB_VR	Pleasant	24
12	LAB_VR	Pleasant	15
13	LAB_VR	Pleasant	4
14	LAB_VR	Pleasant	71
15	LAB_VR	Pleasant	18
16	LAB_VR	Pleasant	83
17	LAB_VR	Pleasant	80
18	LAB_VR	Pleasant	56
19	LAB_VR	Pleasant	74
20	LAB_VR	Pleasant	5
21	LAB_VR	Pleasant	74
22	LAB_VR	Pleasant	92
23	LAB_VR	Pleasant	45
24	LAB_VR	Pleasant	25
25	LAB_VR	Pleasant	55
26	LAB_VR	Pleasant	41
27	LAB_VR	Pleasant	92
28	LAB_VR	Pleasant	73
29	LAB_VR	Pleasant	32
30	LAB_VR	Pleasant	0
31	LAB_VR	Pleasant	66
32	LAB_VR	Pleasant	73
33	LAB_VR	Pleasant	29
34	LAB_VR	Pleasant	0
35	LAB_VR	Pleasant	84
36	LAB_VR	Pleasant	100
1	MCR_Online	Pleasant	50
2	MCR_Online	Pleasant	10
3	MCR_Online	Pleasant	0
4	MCR_Online	Pleasant	10
5	MCR_Online	Pleasant	0
6	MCR_Online	Pleasant	0
7	MCR_Online	Pleasant	10
8	MCR_Online	Pleasant	0
9	MCR_Online	Pleasant	20
10	MCR_Online	Pleasant	0
11	MCR_Online	Pleasant	10
12	MCR_Online	Pleasant	80
13	MCR_Online	Pleasant	0
14	MCR_Online	Pleasant	60
15	MCR_Online	Pleasant	20
16	MCR_Online	Pleasant	20
17	MCR_Online	Pleasant	40
18	MCR_Online	Pleasant	0
19	MCR_Online	Pleasant	0
20	MCR_Online	Pleasant	30
21	MCR_Online	Pleasant	0
22	MCR_Online	Pleasant	30
23	MCR_Online	Pleasant	0
24	MCR_Online	Pleasant	0
25	MCR_Online	Pleasant	0
26	MCR_Online	Pleasant	40
27	MCR_Online	Pleasant	0
28	MCR_Online	Pleasant	0
29	MCR_Online	Pleasant	0
30	MCR_Online	Pleasant	30
31	MCR_Online	Pleasant	80
32	MCR_Online	Pleasant	0
33	MCR_Online	Pleasant	100
34	MCR_Online	Pleasant	100
35	MCR_Online	Pleasant	10
36	MCR_Online	Pleasant	30
37	MCR_Online	Pleasant	0
38	MCR_Online	Pleasant	0
39	MCR_Online	Pleasant	0
40	MCR_Online	Pleasant	40
41	MCR_Online	Pleasant	50
42	MCR_Online	Pleasant	50
43	MCR_Online	Pleasant	0
44	MCR_Online	Pleasant	90
45	MCR_Online	Pleasant	30
46	MCR_Online	Pleasant	30
47	MCR_Online	Pleasant	0
48	MCR_Online	Pleasant	30
49	MCR_Online	Pleasant	40
50	MCR_Online	Pleasant	60
51	MCR_Online	Pleasant	40
52	MCR_Online	Pleasant	50
53	MCR_Online	Pleasant	0
54	MCR_Online	Pleasant	20
55	MCR_Online	Pleasant	30
56	MCR_Online	Pleasant	50
57	MCR_Online	Pleasant	20
58	MCR_Online	Pleasant	70
59	MCR_Online	Pleasant	80
60	MCR_Online	Pleasant	40
61	MCR_Online	Pleasant	10
62	MCR_Online	Pleasant	0
63	MCR_Online	Pleasant	80
64	MCR_Online	Pleasant	70
65	MCR_Online	Pleasant	50
66	MCR_Online	Pleasant	100
67	MCR_Online	Pleasant	20
68	MCR_Online	Pleasant	0
69	MCR_Online	Pleasant	40
70	MCR_Online	Pleasant	10
71	MCR_Online	Pleasant	60
72	MCR_Online	Pleasant	50
73	MCR_Online	Pleasant	70
74	MCR_Online	Pleasant	10
75	MCR_Online	Pleasant	80
1	LAB_VR	Uneventful	0
2	LAB_VR	Uneventful	-40
3	LAB_VR	Uneventful	0
4	LAB_VR	Uneventful	0
5	LAB_VR	Uneventful	-62
6	LAB_VR	Uneventful	0
7	LAB_VR	Uneventful	0
8	LAB_VR	Uneventful	0
9	LAB_VR	Uneventful	0
10	LAB_VR	Uneventful	0
11	LAB_VR	Uneventful	0
12	LAB_VR	Uneventful	0
13	LAB_VR	Uneventful	-7
14	LAB_VR	Uneventful	0
15	LAB_VR	Uneventful	0
16	LAB_VR	Uneventful	-67
17	LAB_VR	Uneventful	0
18	LAB_VR	Uneventful	0
19	LAB_VR	Uneventful	0
20	LAB_VR	Uneventful	0
21	LAB_VR	Uneventful	0
22	LAB_VR	Uneventful	0
23	LAB_VR	Uneventful	0
24	LAB_VR	Uneventful	0
25	LAB_VR	Uneventful	0
26	LAB_VR	Uneventful	0
27	LAB_VR	Uneventful	0
28	LAB_VR	Uneventful	0
29	LAB_VR	Uneventful	0
30	LAB_VR	Uneventful	0
31	LAB_VR	Uneventful	-19
32	LAB_VR	Uneventful	0
33	LAB_VR	Uneventful	0
34	LAB_VR	Uneventful	0
35	LAB_VR	Uneventful	0
36	LAB_VR	Uneventful	0
1	MCR_Online	Uneventful	0
2	MCR_Online	Uneventful	0
3	MCR_Online	Uneventful	0
4	MCR_Online	Uneventful	0
5	MCR_Online	Uneventful	0
6	MCR_Online	Uneventful	0
7	MCR_Online	Uneventful	0
8	MCR_Online	Uneventful	0
9	MCR_Online	Uneventful	-50
10	MCR_Online	Uneventful	-10
11	MCR_Online	Uneventful	0
12	MCR_Online	Uneventful	0
13	MCR_Online	Uneventful	0
14	MCR_Online	Uneventful	0
15	MCR_Online	Uneventful	0
16	MCR_Online	Uneventful	0
17	MCR_Online	Uneventful	0
18	MCR_Online	Uneventful	0
19	MCR_Online	Uneventful	0
20	MCR_Online	Uneventful	0
21	MCR_Online	Uneventful	0
22	MCR_Online	Uneventful	0
23	MCR_Online	Uneventful	0
24	MCR_Online	Uneventful	0
25	MCR_Online	Uneventful	0
26	MCR_Online	Uneventful	0
27	MCR_Online	Uneventful	0
28	MCR_Online	Uneventful	0
29	MCR_Online	Uneventful	0
30	MCR_Online	Uneventful	0
31	MCR_Online	Uneventful	0
32	MCR_Online	Uneventful	-20
33	MCR_Online	Uneventful	0
34	MCR_Online	Uneventful	0
35	MCR_Online	Uneventful	0
36	MCR_Online	Uneventful	0
37	MCR_Online	Uneventful	0
38	MCR_Online	Uneventful	0
39	MCR_Online	Uneventful	0
40	MCR_Online	Uneventful	0
41	MCR_Online	Uneventful	0
42	MCR_Online	Uneventful	0
43	MCR_Online	Uneventful	0
44	MCR_Online	Uneventful	0
45	MCR_Online	Uneventful	0
46	MCR_Online	Uneventful	0
47	MCR_Online	Uneventful	0
48	MCR_Online	Uneventful	0
49	MCR_Online	Uneventful	0
50	MCR_Online	Uneventful	0
51	MCR_Online	Uneventful	0
52	MCR_Online	Uneventful	0
53	MCR_Online	Uneventful	0
54	MCR_Online	Uneventful	0
55	MCR_Online	Uneventful	0
56	MCR_Online	Uneventful	0
57	MCR_Online	Uneventful	0
58	MCR_Online	Uneventful	0
59	MCR_Online	Uneventful	0
60	MCR_Online	Uneventful	0
61	MCR_Online	Uneventful	0
62	MCR_Online	Uneventful	0
63	MCR_Online	Uneventful	-40
64	MCR_Online	Uneventful	-40
65	MCR_Online	Uneventful	0
66	MCR_Online	Uneventful	0
67	MCR_Online	Uneventful	0
68	MCR_Online	Uneventful	-50
69	MCR_Online	Uneventful	0
70	MCR_Online	Uneventful	-20
71	MCR_Online	Uneventful	0
72	MCR_Online	Uneventful	0
73	MCR_Online	Uneventful	0
74	MCR_Online	Uneventful	0
75	MCR_Online	Uneventful	0
1	LAB_VR	Eventful	80
2	LAB_VR	Eventful	0
3	LAB_VR	Eventful	84
4	LAB_VR	Eventful	34
5	LAB_VR	Eventful	0
6	LAB_VR	Eventful	50
7	LAB_VR	Eventful	65
8	LAB_VR	Eventful	68
9	LAB_VR	Eventful	70
10	LAB_VR	Eventful	65
11	LAB_VR	Eventful	29
12	LAB_VR	Eventful	35
13	LAB_VR	Eventful	0
14	LAB_VR	Eventful	63
15	LAB_VR	Eventful	9
16	LAB_VR	Eventful	0
17	LAB_VR	Eventful	83
18	LAB_VR	Eventful	84
19	LAB_VR	Eventful	27
20	LAB_VR	Eventful	45
21	LAB_VR	Eventful	43
22	LAB_VR	Eventful	74
23	LAB_VR	Eventful	45
24	LAB_VR	Eventful	40
25	LAB_VR	Eventful	70
26	LAB_VR	Eventful	23
27	LAB_VR	Eventful	22
28	LAB_VR	Eventful	50
29	LAB_VR	Eventful	24
30	LAB_VR	Eventful	85
31	LAB_VR	Eventful	0
32	LAB_VR	Eventful	77
33	LAB_VR	Eventful	68
34	LAB_VR	Eventful	58
35	LAB_VR	Eventful	61
36	LAB_VR	Eventful	5
1	MCR_Online	Eventful	50
2	MCR_Online	Eventful	30
3	MCR_Online	Eventful	20
4	MCR_Online	Eventful	20
5	MCR_Online	Eventful	40
6	MCR_Online	Eventful	10
7	MCR_Online	Eventful	30
8	MCR_Online	Eventful	100
9	MCR_Online	Eventful	0
10	MCR_Online	Eventful	0
11	MCR_Online	Eventful	40
12	MCR_Online	Eventful	70
13	MCR_Online	Eventful	20
14	MCR_Online	Eventful	60
15	MCR_Online	Eventful	20
16	MCR_Online	Eventful	20
17	MCR_Online	Eventful	100
18	MCR_Online	Eventful	20
19	MCR_Online	Eventful	40
20	MCR_Online	Eventful	50
21	MCR_Online	Eventful	50
22	MCR_Online	Eventful	50
23	MCR_Online	Eventful	30
24	MCR_Online	Eventful	60
25	MCR_Online	Eventful	70
26	MCR_Online	Eventful	30
27	MCR_Online	Eventful	20
28	MCR_Online	Eventful	30
29	MCR_Online	Eventful	40
30	MCR_Online	Eventful	40
31	MCR_Online	Eventful	20
32	MCR_Online	Eventful	0
33	MCR_Online	Eventful	100
34	MCR_Online	Eventful	100
35	MCR_Online	Eventful	10
36	MCR_Online	Eventful	60
37	MCR_Online	Eventful	70
38	MCR_Online	Eventful	80
39	MCR_Online	Eventful	20
40	MCR_Online	Eventful	30
41	MCR_Online	Eventful	80
42	MCR_Online	Eventful	20
43	MCR_Online	Eventful	20
44	MCR_Online	Eventful	30
45	MCR_Online	Eventful	10
46	MCR_Online	Eventful	20
47	MCR_Online	Eventful	20
48	MCR_Online	Eventful	30
49	MCR_Online	Eventful	60
50	MCR_Online	Eventful	90
51	MCR_Online	Eventful	50
52	MCR_Online	Eventful	60
53	MCR_Online	Eventful	0
54	MCR_Online	Eventful	40
55	MCR_Online	Eventful	50
56	MCR_Online	Eventful	70
57	MCR_Online	Eventful	20
58	MCR_Online	Eventful	40
59	MCR_Online	Eventful	60
60	MCR_Online	Eventful	50
61	MCR_Online	Eventful	60
62	MCR_Online	Eventful	10
63	MCR_Online	Eventful	0
64	MCR_Online	Eventful	0
65	MCR_Online	Eventful	60
66	MCR_Online	Eventful	50
67	MCR_Online	Eventful	20
68	MCR_Online	Eventful	0
69	MCR_Online	Eventful	90
70	MCR_Online	Eventful	0
71	MCR_Online	Eventful	40
72	MCR_Online	Eventful	60
73	MCR_Online	Eventful	20
74	MCR_Online	Eventful	0
75	MCR_Online	Eventful	80
1	LAB_VR	Monotonous	0
2	LAB_VR	Monotonous	0
3	LAB_VR	Monotonous	0
4	LAB_VR	Monotonous	0
5	LAB_VR	Monotonous	0
6	LAB_VR	Monotonous	0
7	LAB_VR	Monotonous	0
8	LAB_VR	Monotonous	0
9	LAB_VR	Monotonous	0
10	LAB_VR	Monotonous	0
11	LAB_VR	Monotonous	0
12	LAB_VR	Monotonous	0
13	LAB_VR	Monotonous	0
14	LAB_VR	Monotonous	0
15	LAB_VR	Monotonous	0
16	LAB_VR	Monotonous	0
17	LAB_VR	Monotonous	0
18	LAB_VR	Monotonous	0
19	LAB_VR	Monotonous	0
20	LAB_VR	Monotonous	0
21	LAB_VR	Monotonous	0
22	LAB_VR	Monotonous	0
23	LAB_VR	Monotonous	0
24	LAB_VR	Monotonous	0
25	LAB_VR	Monotonous	0
26	LAB_VR	Monotonous	0
27	LAB_VR	Monotonous	-43
28	LAB_VR	Monotonous	0
29	LAB_VR	Monotonous	0
30	LAB_VR	Monotonous	0
31	LAB_VR	Monotonous	0
32	LAB_VR	Monotonous	0
33	LAB_VR	Monotonous	-1
34	LAB_VR	Monotonous	-8
35	LAB_VR	Monotonous	0
36	LAB_VR	Monotonous	0
1	MCR_Online	Monotonous	0
2	MCR_Online	Monotonous	0
3	MCR_Online	Monotonous	0
4	MCR_Online	Monotonous	0
5	MCR_Online	Monotonous	-40
6	MCR_Online	Monotonous	0
7	MCR_Online	Monotonous	0
8	MCR_Online	Monotonous	-10
9	MCR_Online	Monotonous	-20
10	MCR_Online	Monotonous	-10
11	MCR_Online	Monotonous	0
12	MCR_Online	Monotonous	0
13	MCR_Online	Monotonous	0
14	MCR_Online	Monotonous	0
15	MCR_Online	Monotonous	0
16	MCR_Online	Monotonous	0
17	MCR_Online	Monotonous	0
18	MCR_Online	Monotonous	0
19	MCR_Online	Monotonous	0
20	MCR_Online	Monotonous	0
21	MCR_Online	Monotonous	0
22	MCR_Online	Monotonous	0
23	MCR_Online	Monotonous	0
24	MCR_Online	Monotonous	0
25	MCR_Online	Monotonous	0
26	MCR_Online	Monotonous	0
27	MCR_Online	Monotonous	-40
28	MCR_Online	Monotonous	0
29	MCR_Online	Monotonous	0
30	MCR_Online	Monotonous	-40
31	MCR_Online	Monotonous	0
32	MCR_Online	Monotonous	-10
33	MCR_Online	Monotonous	0
34	MCR_Online	Monotonous	0
35	MCR_Online	Monotonous	0
36	MCR_Online	Monotonous	0
37	MCR_Online	Monotonous	0
38	MCR_Online	Monotonous	-80
39	MCR_Online	Monotonous	0
40	MCR_Online	Monotonous	0
41	MCR_Online	Monotonous	0
42	MCR_Online	Monotonous	0
43	MCR_Online	Monotonous	0
44	MCR_Online	Monotonous	0
45	MCR_Online	Monotonous	0
46	MCR_Online	Monotonous	0
47	MCR_Online	Monotonous	0
48	MCR_Online	Monotonous	0
49	MCR_Online	Monotonous	0
50	MCR_Online	Monotonous	0
51	MCR_Online	Monotonous	0
52	MCR_Online	Monotonous	0
53	MCR_Online	Monotonous	0
54	MCR_Online	Monotonous	0
55	MCR_Online	Monotonous	0
56	MCR_Online	Monotonous	0
57	MCR_Online	Monotonous	0
58	MCR_Online	Monotonous	0
59	MCR_Online	Monotonous	0
60	MCR_Online	Monotonous	0
61	MCR_Online	Monotonous	0
62	MCR_Online	Monotonous	0
63	MCR_Online	Monotonous	0
64	MCR_Online	Monotonous	0
65	MCR_Online	Monotonous	0
66	MCR_Online	Monotonous	0
67	MCR_Online	Monotonous	0
68	MCR_Online	Monotonous	-30
69	MCR_Online	Monotonous	0
70	MCR_Online	Monotonous	-40
71	MCR_Online	Monotonous	0
72	MCR_Online	Monotonous	0
73	MCR_Online	Monotonous	0
74	MCR_Online	Monotonous	0
75	MCR_Online	Monotonous	0
1	LAB_VR	Vibrant	70
2	LAB_VR	Vibrant	25
3	LAB_VR	Vibrant	77
4	LAB_VR	Vibrant	26
5	LAB_VR	Vibrant	73
6	LAB_VR	Vibrant	65
7	LAB_VR	Vibrant	70
8	LAB_VR	Vibrant	46
9	LAB_VR	Vibrant	64
10	LAB_VR	Vibrant	27
11	LAB_VR	Vibrant	64
12	LAB_VR	Vibrant	15
13	LAB_VR	Vibrant	12
14	LAB_VR	Vibrant	23
15	LAB_VR	Vibrant	0
16	LAB_VR	Vibrant	80
17	LAB_VR	Vibrant	94
18	LAB_VR	Vibrant	28
19	LAB_VR	Vibrant	64
20	LAB_VR	Vibrant	15
21	LAB_VR	Vibrant	88
22	LAB_VR	Vibrant	90
23	LAB_VR	Vibrant	55
24	LAB_VR	Vibrant	50
25	LAB_VR	Vibrant	60
26	LAB_VR	Vibrant	62
27	LAB_VR	Vibrant	0
28	LAB_VR	Vibrant	45
29	LAB_VR	Vibrant	30
30	LAB_VR	Vibrant	50
31	LAB_VR	Vibrant	70
32	LAB_VR	Vibrant	92
33	LAB_VR	Vibrant	0
34	LAB_VR	Vibrant	0
35	LAB_VR	Vibrant	61
36	LAB_VR	Vibrant	80
1	MCR_Online	Vibrant	50
2	MCR_Online	Vibrant	10
3	MCR_Online	Vibrant	30
4	MCR_Online	Vibrant	100
5	MCR_Online	Vibrant	0
6	MCR_Online	Vibrant	20
7	MCR_Online	Vibrant	40
8	MCR_Online	Vibrant	0
9	MCR_Online	Vibrant	0
10	MCR_Online	Vibrant	0
11	MCR_Online	Vibrant	50
12	MCR_Online	Vibrant	60
13	MCR_Online	Vibrant	20
14	MCR_Online	Vibrant	40
15	MCR_Online	Vibrant	20
16	MCR_Online	Vibrant	30
17	MCR_Online	Vibrant	50
18	MCR_Online	Vibrant	30
19	MCR_Online	Vibrant	40
20	MCR_Online	Vibrant	50
21	MCR_Online	Vibrant	50
22	MCR_Online	Vibrant	30
23	MCR_Online	Vibrant	40
24	MCR_Online	Vibrant	40
25	MCR_Online	Vibrant	70
26	MCR_Online	Vibrant	30
27	MCR_Online	Vibrant	0
28	MCR_Online	Vibrant	40
29	MCR_Online	Vibrant	50
30	MCR_Online	Vibrant	0
31	MCR_Online	Vibrant	40
32	MCR_Online	Vibrant	0
33	MCR_Online	Vibrant	100
34	MCR_Online	Vibrant	100
35	MCR_Online	Vibrant	10
36	MCR_Online	Vibrant	70
37	MCR_Online	Vibrant	50
38	MCR_Online	Vibrant	0
39	MCR_Online	Vibrant	30
40	MCR_Online	Vibrant	50
41	MCR_Online	Vibrant	80
42	MCR_Online	Vibrant	40
43	MCR_Online	Vibrant	30
44	MCR_Online	Vibrant	30
45	MCR_Online	Vibrant	30
46	MCR_Online	Vibrant	30
47	MCR_Online	Vibrant	20
48	MCR_Online	Vibrant	30
49	MCR_Online	Vibrant	60
50	MCR_Online	Vibrant	80
51	MCR_Online	Vibrant	50
52	MCR_Online	Vibrant	70
53	MCR_Online	Vibrant	10
54	MCR_Online	Vibrant	30
55	MCR_Online	Vibrant	40
56	MCR_Online	Vibrant	70
57	MCR_Online	Vibrant	30
58	MCR_Online	Vibrant	50
59	MCR_Online	Vibrant	50
60	MCR_Online	Vibrant	50
61	MCR_Online	Vibrant	70
62	MCR_Online	Vibrant	80
63	MCR_Online	Vibrant	10
64	MCR_Online	Vibrant	60
65	MCR_Online	Vibrant	100
66	MCR_Online	Vibrant	100
67	MCR_Online	Vibrant	10
68	MCR_Online	Vibrant	0
69	MCR_Online	Vibrant	30
70	MCR_Online	Vibrant	0
71	MCR_Online	Vibrant	50
72	MCR_Online	Vibrant	40
73	MCR_Online	Vibrant	30
74	MCR_Online	Vibrant	100
75	MCR_Online	Vibrant	70
